# Supplementary material for: Novel pathophysiological markers are revealed by iTRAQ-based quantitative clinical proteomics approach in vascular dementia
Source: J Proteomics. 2014 Mar 17;99(100):54–67. doi: 10.1016/j.jprot.2014.01.011 (PMC4024194; doi:10.1016/j.jprot.2014.01.011)
Supplement: Supplementary file 1 — Supplemental Table 1. Demographics and Disease Variables of Individual Patients for Groups of Control and VaD patients. Supplemental Table 2. Complete information of the full list of the qualified proteins obtained from the bias and background corrected iTRAQ data set. Supplemental Table 3. The List of Up- and Down-regulated Proteins Short-listed Following a Two-step Filtering (p-value < 0.05, cut-off = 1.4 fold) of the Complete List of Confidently Identified Proteins. Supplemental Table 4. Significant Correlations obtained through Pearson's product moment Correlation Performed Individually on VaD and Control Groups as well as on Combined VaD/Control Group. [file mmc1.xlsx]

## Sheet: Suppl Table_1
Table 1. Demographics and Disease Variables of Individual Patients for Groups of Control and VaD patients
Group: VaD
Case number	Code	Age	Sex	PMI (hours)	Duration of illness (yrs)	MMSE*	Braak
20100709	1	93	M	32	11	LAST MMSE 10 (OCT 09)	2
20080040	2	75	M	24	7	Last MMSE 12 - 30/01/04	2
20040109	3	82	M	19	2	Final MMSE 16 ( 2002)	0
20040032	4	88	F	71	>4	Final MMSE 16 (mar 2004)	1
20030161	5	96	M	45	1	LAST MMSE 20 ( 2003)	2
19980157	6	81	M	24	NA	12	1
19930230	7	84	M	NA	<1	MTS 0/10 (12/12/1993)	1
19930115	8	86	F	41	29 (depression) 3 (dementia)	MTS 31/37 1990	2
19920178	9	67	F	130	NA	NA	2
19920144	10	88	M	NA	1-2	11/37 (June 92)	NA
Group: Control
Case number	Code	Age	Sex	PMI (hours)	Duration of illness (yrs)	MMSE	Braak
20100251	1	68	F	75	cognitively normal control	MMSE 25 ( apr 2009)	4
20060093	2	78	F	23	cognitively normal control	n/a but confirmed normal at retrospective interview	2
20050102	3	72	M	17	cognitively normal control	n/a but confirmed normal at retrospective interview	1
19990275	4	75	M	20	cognitively normal control	n/a	0
19960188	5	82	F	26	control	No details of cognitive state available	0
19960035	6	87	F	14	control	No details of cognitive state available	4
19960014	7	99	F	19	control	No details of cognitive state available	3
19940144	8	86	F	40	control	No details of cognitive state available	1
19940125	9	75	F	31	control	No details of cognitive state available	NA
19880907	10	81	F	51	control	No details of cognitive state available	NA
NA, Not available
*MMSE, Mini-Mental State Examination

## Sheet: Suppl table_2
Table 1. Complete information of the full list of the qualified proteins (Unused prot score > 2) obtained from the bias and background corrected iTRAQ data set.
ProteinPilot Software 3.0 was used to generate the list by a combined search of the raw data of all experimental and technical (n=10) replicates.
N	Unused	Total	%Cov	%Cov(50)	%Cov(95)	Accession	Name	Peptides(95%)	115:114	PVal 115:114	EF 115:114	LowerCI 115:114	UpperCI 115:114
1	542.73	542.73	92.96	83.9	82.77	sp|Q13813|SPTA2_HUMAN	Spectrin alpha chain, brain GN=SPTAN1	446	1.00925	0.000111952	1	1.00925	1.00925
2	431.27	431.27	99.77	99.07	99.07	sp|P14136|GFAP_HUMAN	Glial fibrillary acidic protein GN=GFAP	875	1.01859	0	1	1.01859	1.01859
3	403.03	403.03	87.87	87.87	87.87	sp|P68371|TBB4B_HUMAN	Tubulin beta-4B chain GN=TUBB4B	830	1.2942	0.882521	1.10662	1.1695	1.51356
4	305.78	305.78	99.7	99.7	97.61	sp|P04406|G3P_HUMAN	Glyceraldehyde-3-phosphate dehydrogenase GN=GAPDH	784	0.963829	0.00237197	1	0.963829	0.963829
5	295.18	295.18	82.92	68.53	66.23	sp|P11137|MAP2_HUMAN	Microtubule-associated protein 2 GN=MAP2	225	0.758578	0.194206	1.08643	0.672977	0.824138
6	293.95	296.02	94.32	89.63	88.76	sp|P07197|NFM_HUMAN	Neurofilament medium polypeptide GN=NEFM	308	1.00925	5.30454e-07	1.00925	1	1.01859
7	277.29	279.31	88.69	87.8	80.27	sp|P68363|TBA1B_HUMAN	Tubulin alpha-1B chain GN=TUBA1B	439	1.20226	0.183525	1.1272	1.0666	1.39316
8	276.78	276.78	99.83	97.2	96.68	sp|Q16555|DPYL2_HUMAN	Dihydropyrimidinase-related protein 2 GN=DPYSL2	537	1.57036	0.000358492	1.25892	1.24738	2.14783
9	266.64	266.65	100	99.77	99.77	sp|P09104|ENOG_HUMAN	Gamma-enolase GN=ENO2	586	1.58489	0.00957531	1.13763	1.39316	1.78649
10	261.92	261.92	73.03	55.92	52.96	sp|P02686|MBP_HUMAN	Myelin basic protein GN=MBP	488	1	0.00494909	1	1	1
11	252.17	252.17	68.35	52.84	50.77	sp|P46821|MAP1B_HUMAN	Microtubule-associated protein 1B GN=MAP1B	216	1.00925	0.524945	1.04713	0.963829	1.05682
13	228.48	228.53	77.97	46.17	44.85	sp|P10636|TAU_HUMAN	Microtubule-associated protein tau GN=MAPT	228	1.49969	0.000434188	1.13763	1.31826	1.75388
14	224.56	224.58	80.59	39.45	35.25	sp|Q15149|PLEC_HUMAN	Plectin GN=PLEC	143	1.99526	2.07719e-10	1.39316	1.43219	8.79023
15	215.42	215.42	87.52	84.26	82.98	sp|P17600|SYN1_HUMAN	Synapsin-1 GN=SYN1	406	1.00925	0.324422	1.04713	0.963829	1.05682
16	214.62	263.72	100	97.93	96.08	sp|P06733|ENOA_HUMAN	Alpha-enolase GN=ENO1	517	1.7378	0.000173271	1.14815	1.51356	2.07014
17	214.3	215.78	97.21	92.12	92.12	sp|P02768|ALBU_HUMAN	Serum albumin GN=ALB	235	2.03236	6.56141e-05	1.2942	1.57036	2.67917
18	212.7	212.7	99.73	99.73	99.73	sp|P04075|ALDOA_HUMAN	Fructose-bisphosphate aldolase A GN=ALDOA	421	0.529663	0.00879167	1.19124	0.457088	0.630957
19	211.67	211.76	99.56	99.56	99.56	sp|P80723|BASP1_HUMAN	Brain acid soluble protein 1 GN=BASP1	255	1.7378	7.75667e-07	1.19124	1.45881	2.10863
20	208.55	208.55	82.95	53.43	49.53	sp|Q01082|SPTB2_HUMAN	Spectrin beta chain, brain 1 GN=SPTBN1	161	2.05116	1.43894e-08	1.34276	1.52757	5.34564
21	198.84	205.12	69.64	50.05	49.63	sp|P78559|MAP1A_HUMAN	Microtubule-associated protein 1A GN=MAP1A	157	0.937562	0.296255	1.05682	0.879022	0.990832
22	193.02	193.02	91.26	88.46	83.92	sp|P60174|TPIS_HUMAN	Triosephosphate isomerase GN=TPI1	421	1.02802	0.000311623	1.00925	1.01859	1.03753
23	185.16	195.12	99.79	97.64	96.35	sp|P08670|VIME_HUMAN	Vimentin GN=VIM	232	1.04713	2.23088e-12	1.00925	1.03753	1.05682
24	183.14	183.14	93.47	90.32	90.32	sp|Q9BY11|PACN1_HUMAN	Protein kinase C and casein kinase substrate in neurons protein 1 GN=PACSIN1	210	1.40605	3.29602e-05	1.07647	1.30617	1.65959
25	182.27	182.27	99.81	99.44	95.48	sp|P14618|KPYM_HUMAN	Pyruvate kinase isozymes M1/M2 GN=PKM2	260	0.698232	0.0406257	1.13763	0.619441	0.794328
26	181.91	184.02	100	98.4	98.4	sp|P30086|PEBP1_HUMAN	Phosphatidylethanolamine-binding protein 1 GN=PEBP1	342	1.57036	0.00691494	1.1695	1.34276	1.83654
27	179.84	180.03	100	99.76	99.76	sp|P00558|PGK1_HUMAN	Phosphoglycerate kinase 1 GN=PGK1	296	0.469894	0.00234131	1.30617	0.359749	0.613762
28	177.85	177.9	90.4	71.21	69.35	sp|P11142|HSP7C_HUMAN	Heat shock cognate 71 kDa protein GN=HSPA8	295	1.14815	0.0788501	1.05682	1.08643	1.21339
29	174.38	184.8	93.19	83.79	80.48	sp|P07196|NFL_HUMAN	Neurofilament light polypeptide GN=NEFL	240	1	0.00324218	1.00925	0.990832	1.00925
30	161.38	161.38	100	100	100	sp|P68871|HBB_HUMAN	Hemoglobin subunit beta GN=HBB	356	0.258226	1.6341e-07	1.39316	0.0501187	0.359749
31	158.62	158.78	98.08	98.08	93.02	sp|P10809|CH60_HUMAN	60 kDa heat shock protein, mitochondrial GN=HSPD1	174	0.744732	0.118693	1.10662	0.679204	0.824138
32	158.02	158.02	100	100	99.48	sp|P12277|KCRB_HUMAN	Creatine kinase B-type GN=CKB	370	0.928966	4.02611e-07	1.00925	0.92045	0.937562
33	152.85	153.03	100	96.45	92.9	sp|P40926|MDHM_HUMAN	Malate dehydrogenase, mitochondrial GN=MDH2	203	0.862979	0.932972	1.04713	0.831764	0.903649
34	147.09	163.52	98.8	93.59	82.57	sp|Q16352|AINX_HUMAN	Alpha-internexin GN=INA	160	1.57036	0.000276293	1.18032	1.33045	2.14783
35	145.6	147.64	63.07	33.97	31.55	sp|Q01484|ANK2_HUMAN	Ankyrin-2 GN=ANK2	100	1.35519	0.00122208	1.14815	1.18032	1.58489
36	140.76	140.93	99.1	99.1	99.1	sp|P09936|UCHL1_HUMAN	Ubiquitin carboxyl-terminal hydrolase isozyme L1 GN=UCHL1	349	1.20226	0.0570463	1.04713	1.14815	1.2942
37	139.87	139.87	100	99.3	99.3	sp|P69905|HBA_HUMAN	Hemoglobin subunit alpha GN=HBA1	259	0.92045	1.21401e-06	1.00925	0.912011	0.928966
38	137.22	137.22	99.39	99.39	95.15	sp|P62937|PPIA_HUMAN	Peptidyl-prolyl cis-trans isomerase A GN=PPIA	326	2.60615	0.00283233	1.31826	1.97697	3.43558
39	136.62	136.62	70.9	68.66	68.66	sp|Q16143|SYUB_HUMAN	Beta-synuclein GN=SNCB	126	1.19124	0.295992	1.07647	1.10662	1.2942
40	135.72	135.8	93.42	80.65	77.05	sp|P55072|TERA_HUMAN	Transitional endoplasmic reticulum ATPase GN=VCP	111	0.474242	0.000267868	1.36773	0.272898	0.648634
41	130.08	130.19	86.98	75.59	72.69	sp|P25705|ATPA_HUMAN	ATP synthase subunit alpha, mitochondrial GN=ATP5A1	124	0.570164	0.000174101	1.25892	0.363078	0.717794
42	129.85	129.98	99.24	80.53	80.53	sp|P06576|ATPB_HUMAN	ATP synthase subunit beta, mitochondrial GN=ATP5B	191	0.519996	0.000184728	1.20226	0.30761	0.625173
43	124.92	166.64	100	100	100	sp|P09972|ALDOC_HUMAN	Fructose-bisphosphate aldolase C GN=ALDOC	298	0.544503	0.000104725	1.20226	0.457088	0.654636
44	124.8	124.8	74.63	33.77	29.83	sp|Q9UPA5|BSN_HUMAN	Protein bassoon GN=BSN	94	1.40605	0.00128522	1.14815	1.22462	1.72187
45	120.36	120.52	99.54	96.35	91.32	sp|O94811|TPPP_HUMAN	Tubulin polymerization-promoting protein GN=TPPP	132	1.1695	0.0378846	1.0666	1.09648	1.24738
46	117.65	117.7	100	99.33	99.33	sp|P16949|STMN1_HUMAN	Stathmin GN=STMN1	117	1.2942	0.00333554	1.11686	1.15878	1.49969
47	117.55	117.73	100	99.4	99.4	sp|P23528|COF1_HUMAN	Cofilin-1 GN=CFL1	180	1.07647	0.148986	1.05682	1.01859	1.14815
48	114.5	114.66	86.57	62.04	59.84	sp|Q05193|DYN1_HUMAN	Dynamin-1 GN=DNM1	87	0.787046	0.370736	1.13763	0.544503	0.895365
49	113.67	268.97	87.78	87.78	86.22	sp|Q13509|TBB3_HUMAN	Tubulin beta-3 chain GN=TUBB3	539	0.92045	0.830349	1.07647	0.83946	0.990832
50	113.18	113.26	85.13	76.89	76.89	sp|Q16181|SEPT7_HUMAN	Septin-7 GN=SEPT7	131	0.744732	0.623661	1.1272	0.654636	0.83946
51	113.05	113.14	87.31	71.54	68.08	sp|Q99798|ACON_HUMAN	Aconitate hydratase, mitochondrial GN=ACO2	139	0.461318	0.000410522	1.38038	0.248886	0.636796
52	112.96	112.98	96.24	76.52	69.89	sp|P00367|DHE3_HUMAN	Glutamate dehydrogenase 1, mitochondrial GN=GLUD1	87	0.49204	2.04929e-07	1.18032	0.260615	0.580764
53	112.79	112.79	99.6	99.6	99.6	sp|P67936|TPM4_HUMAN	Tropomyosin alpha-4 chain GN=TPM4	124	1.43219	0.00936868	1.11686	1.28233	1.65959
54	107.96	107.96	80.41	40.05	33.23	sp|Q09666|AHNK_HUMAN	Neuroblast differentiation-associated protein AHNAK GN=AHNAK	94	1.72187	0.000385983	1.27057	1.35519	2.51189
55	106.78	106.92	84.38	59.29	53.75	sp|Q96JE9|MAP6_HUMAN	Microtubule-associated protein 6 GN=MAP6	80	1.38038	0.00317053	1.10662	1.24738	1.64437
56	106.18	128.7	85.18	68.95	68.95	sp|P08107|HSP71_HUMAN	Heat shock 70 kDa protein 1A/1B GN=HSPA1A	154	0.787046	0.430468	1.10662	0.717794	0.870964
57	106.07	106.16	70.73	53.34	52.26	sp|Q12860|CNTN1_HUMAN	Contactin-1 GN=CNTN1	80	1.28233	0.0623848	1.11686	1.14815	1.45881
58	105.29	116.7	97.6	80.34	79.14	sp|P12532|KCRU_HUMAN	Creatine kinase U-type, mitochondrial GN=CKMT1A	142	1.03753	0.489089	1.04713	0.990832	1.08643
59	104.27	110.4	82.16	60.53	56.53	sp|P12036|NFH_HUMAN	Neurofilament heavy polypeptide GN=NEFH	108	1.25892	0.0167779	1.10662	1.13763	2.07014
60	102.84	102.88	64.77	50.05	47.56	sp|Q9Y2J2|E41L3_HUMAN	Band 4.1-like protein 3 GN=EPB41L3	73	1.13763	0.470787	1.10662	1.02802	1.27057
61	102.4	102.45	98.82	96.46	96.46	sp|P18669|PGAM1_HUMAN	Phosphoglycerate mutase 1 GN=PGAM1	146	0.704693	0.0257787	1.15878	0.559758	0.816582
62	101.78	101.82	77.74	65.43	62.39	sp|O00499|BIN1_HUMAN	Myc box-dependent-interacting protein 1 GN=BIN1	92	1.49969	0.000418104	1.19124	1.25892	2.58226
63	99.02	99.08	99.35	99.35	99.35	sp|P00441|SODC_HUMAN	Superoxide dismutase [Cu-Zn] GN=SOD1	188	3.01995	0.00416241	1.72187	1.75388	11.272
64	96.51	96.51	94.29	85.71	81.71	sp|P02511|CRYAB_HUMAN	Alpha-crystallin B chain GN=CRYAB	102	0.870964	0.733406	1.09648	0.666807	0.954993
65	93.82	93.82	47.26	14.05	13.22	sp|P13611|CSPG2_HUMAN	Versican core protein GN=VCAN	139	1.43219	0.00607744	1.1695	1.22462	2.65461
66	92.24	99.92	78.56	63.31	61.73	sp|P49418|AMPH_HUMAN	Amphiphysin GN=AMPH	66	1.41906	0.0338675	1.13763	1.24738	1.78649
67	91.85	91.99	82.63	73.35	73.35	sp|P40925|MDHC_HUMAN	Malate dehydrogenase, cytoplasmic GN=MDH1	120	0.636796	0.0903486	1.18032	0.524808	0.751623
68	91.76	91.86	93.95	85.47	85.47	sp|P17174|AATC_HUMAN	Aspartate aminotransferase, cytoplasmic GN=GOT1	130	1.05682	0.999608	1.07647	0.981748	1.15878
69	91.5	91.52	61.91	37.67	36.3	sp|Q00610|CLH1_HUMAN	Clathrin heavy chain 1 GN=CLTC	72	0.285759	6.66134e-16	1.47231	0.0483059	0.420727
70	90.84	98.98	86.39	68.65	60.86	sp|P11021|GRP78_HUMAN	78 kDa glucose-regulated protein GN=HSPA5	94	1.41906	0.00126789	1.11686	1.27057	1.57036
71	90.63	90.68	71.64	39.2	37.64	sp|O94856|NFASC_HUMAN	Neurofascin GN=NFASC	72	1.75388	0.00825825	1.25892	1.39316	2.22844
72	88.6	88.6	71.86	61.07	61.07	sp|P07900|HS90A_HUMAN	Heat shock protein HSP 90-alpha GN=HSP90AA1	79	0.432514	0.000378619	1.44544	0.0928966	0.625173
73	87.91	87.94	98.59	96.11	96.11	sp|P21796|VDAC1_HUMAN	Voltage-dependent anion-selective channel protein 1 GN=VDAC1	91	0.564937	0.00414554	1.1695	0.444631	0.660694
74	86.22	86.22	90.4	77.1	75.25	sp|P61764|STXB1_HUMAN	Syntaxin-binding protein 1 GN=STXBP1	90	0.963829	0.902882	1.05682	0.903649	1.01859
75	86.09	86.13	99.47	97.88	97.88	sp|Q99497|PARK7_HUMAN	Protein DJ-1 GN=PARK7	124	1.5417	0.130788	1.1695	1.31826	1.77011
76	85.1	85.16	83.37	76.04	74.85	sp|P30101|PDIA3_HUMAN	Protein disulfide-isomerase A3 GN=PDIA3	78	1.21339	0.0198359	1.07647	1.1272	1.34276
77	84.34	84.34	98.45	94.33	92.78	sp|P00568|KAD1_HUMAN	Adenylate kinase isoenzyme 1 GN=AK1	77	0.954993	0.426055	1.0666	0.895365	1.01859
78	84.18	84.46	84.09	75.77	72.68	sp|P09543|CN37_HUMAN	2',3'-cyclic-nucleotide 3'-phosphodiesterase GN=CNP	53	1.13763	0.39693	1.10662	1.02802	1.47231
79	83.74	83.8	88.7	67.47	64.76	sp|P02545|LMNA_HUMAN	Prelamin-A/C GN=LMNA	55	1.48594	0.0197996	1.19124	1.24738	1.90546
80	83.58	83.58	85.79	62.2	60.86	sp|P15104|GLNA_HUMAN	Glutamine synthetase GN=GLUL	103	1.0666	0.335749	1.05682	1.00925	1.13763
81	82.26	82.28	99.65	99.65	99.65	sp|O94760|DDAH1_HUMAN	N(G),N(G)-dimethylarginine dimethylaminohydrolase 1 GN=DDAH1	128	1.19124	0.0773126	1.09648	1.08643	1.2942
82	82.01	82.05	57.91	32.1	32.1	sp|O14594|NCAN_HUMAN	Neurocan core protein GN=NCAN	85	1.33045	0.0557199	1.1272	1.18032	1.48594
83	80.93	80.93	100	99.02	99.02	sp|P61604|CH10_HUMAN	10 kDa heat shock protein, mitochondrial GN=HSPE1	75	1.38038	0.00443132	1.11686	1.23595	1.67494
84	80.63	91.02	100	100	100	sp|O76070|SYUG_HUMAN	Gamma-synuclein GN=SNCG	91	1.07647	0.147829	1.03753	1.03753	1.14815
85	80.35	80.35	99.59	80	77.14	sp|P63104|1433Z_HUMAN	14-3-3 protein zeta/delta GN=YWHAZ	103	0.698232	0.258755	1.13763	0.630957	0.794328
86	79.23	79.23	75.36	58.6	57.88	sp|P02787|TRFE_HUMAN	Serotransferrin GN=TF	53	0.636796	0.0501404	1.21339	0.515229	0.772681
87	78.55	78.79	98.6	80.84	71.03	sp|P30044|PRDX5_HUMAN	Peroxiredoxin-5, mitochondrial GN=PRDX5	81	0.597035	0.0939593	1.22462	0.405508	0.731139
88	77.92	99.46	92.66	84.44	83.22	sp|Q14194|DPYL1_HUMAN	Dihydropyrimidinase-related protein 1 GN=CRMP1	127	0.654636	0.0740168	1.15878	0.534564	0.758578
89	77.69	79.37	77.5	50.49	47.09	sp|Q96GW7|PGCB_HUMAN	Brevican core protein GN=BCAN	101	1.23595	0.212456	1.08643	1.13763	1.34276
90	77.25	94.01	98.57	85	85	sp|P37840|SYUA_HUMAN	Alpha-synuclein GN=SNCA	98	1.14815	0.0232576	1.05682	1.08643	1.2942
91	76.46	76.53	84.2	71.48	69.75	sp|P28838|AMPL_HUMAN	Cytosol aminopeptidase GN=LAP3	55	1.03753	0.731143	1.07647	0.963829	1.1272
92	76.22	76.31	86.92	70.72	67.22	sp|P31948|STIP1_HUMAN	Stress-induced-phosphoprotein 1 GN=STIP1	61	1.44544	0.00230876	1.14815	1.25892	1.72187
93	74.58	74.63	92.37	77.3	75.73	sp|P21281|VATB2_HUMAN	V-type proton ATPase subunit B, brain isoform GN=ATP6V1B2	87	1.31826	0.428176	1.15878	1.13763	1.6293
94	73.64	73.64	69.94	47.47	45.09	sp|Q92823|NRCAM_HUMAN	Neuronal cell adhesion molecule GN=NRCAM	89	1.1272	0.458119	1.05682	1.0666	1.20226
95	73.15	73.44	76.26	53.87	53.05	sp|P35611|ADDA_HUMAN	Alpha-adducin GN=ADD1	53	1.34276	0.213836	1.15878	1.15878	1.7378
96	72.37	72.41	83.25	62.79	54.48	sp|P06396|GELS_HUMAN	Gelsolin GN=GSN	75	1.15878	0.26537	1.10662	1.04713	1.33045
97	71.73	71.76	82.72	76.49	76.49	sp|P22626|ROA2_HUMAN	Heterogeneous nuclear ribonucleoproteins A2/B1 GN=HNRNPA2B1	51	0.401791	0.0724118	1.6293	0.178649	0.654636
98	71.52	71.58	78.41	71.31	71.31	sp|Q99962|SH3G2_HUMAN	Endophilin-A1 GN=SH3GL2	87	1.40605	0.184726	1.1272	1.24738	1.69044
99	70.08	70.17	87.33	53.17	53.17	sp|Q03252|LMNB2_HUMAN	Lamin-B2 GN=LMNB2	41	1.43219	0.00276422	1.1272	1.27057	2.1677
100	70.06	70.08	71.68	42.42	42.42	sp|Q92598|HS105_HUMAN	Heat shock protein 105 kDa GN=HSPH1	43	0.981748	0.812719	1.02802	0.954993	1.00925
101	69.53	69.61	87.03	79.8	78.55	sp|Q13561|DCTN2_HUMAN	Dynactin subunit 2 GN=DCTN2	52	0.972747	0.946215	1.05682	0.912011	1.02802
102	68.98	69.05	77.56	72.44	72.44	sp|Q99747|SNAG_HUMAN	Gamma-soluble NSF attachment protein GN=NAPG	54	1.2942	0.0623936	1.08643	1.19124	1.48594
103	68.17	74.54	87.33	59.5	54.64	sp|P38646|GRP75_HUMAN	Stress-70 protein, mitochondrial GN=HSPA9	99	0.717794	0.141317	1.11686	0.625173	0.801678
104	68.08	70.2	92.54	68.53	63.64	sp|Q9NVA2|SEP11_HUMAN	Septin-11 GN=SEPT11	55	0.847227	0.659271	1.11686	0.685488	0.946237
105	67.93	101.62	98.94	92.61	78.87	sp|P09493|TPM1_HUMAN	Tropomyosin alpha-1 chain GN=TPM1	109	1.58489	0.000446112	1.14815	1.38038	2.33346
106	67.17	67.36	85.43	82.91	82.91	sp|Q06830|PRDX1_HUMAN	Peroxiredoxin-1 GN=PRDX1	102	1.03753	0.465754	1.0666	0.972747	1.10662
107	67.16	67.38	90.15	75.62	75.62	sp|P00738|HPT_HUMAN	Haptoglobin GN=HP	79	1.03753	0.892109	1.10662	0.937562	1.10662
108	66.96	66.96	97.73	97.73	97.73	sp|P62328|TYB4_HUMAN	Thymosin beta-4 GN=TMSB4X	102	2.07014	0.00620105	1.30617	1.58489	4.05509
109	66.63	66.72	76.96	72.26	72.26	sp|P31150|GDIA_HUMAN	Rab GDP dissociation inhibitor alpha GN=GDI1	90	0.510505	0.00353241	1.27057	0.265461	0.648634
110	66.54	66.56	80.96	57.12	54.62	sp|P55809|SCOT1_HUMAN	Succinyl-CoA:3-ketoacid-coenzyme A transferase 1, mitochondrial GN=OXCT1	61	0.564937	0.0313299	1.21339	0.452898	0.685488
111	66.32	66.41	66.93	42.33	40.73	sp|Q8N573|OXR1_HUMAN	Oxidation resistance protein 1 GN=OXR1	41	1.11686	0.369439	1.10662	1.00925	1.25892
112	66.15	68.15	86.45	72.09	70.19	sp|Q99719|SEPT5_HUMAN	Septin-5 GN=SEPT5	48	0.731139	0.144719	1.11686	0.625173	0.816582
113	65.91	65.94	98.49	98.49	95.48	sp|Q9UI15|TAGL3_HUMAN	Transgelin-3 GN=TAGLN3	80	1	0.686181	1.0666	0.937562	1.07647
114	65.54	65.54	81.74	59.22	57	sp|P15311|EZRI_HUMAN	Ezrin GN=EZR	40	1.34276	0.506605	1.18032	1.13763	1.70608
115	65.46	65.51	99.38	96.27	95.65	sp|O75947|ATP5H_HUMAN	ATP synthase subunit d, mitochondrial GN=ATP5H	97	1.35519	0.0379806	1.09648	1.23595	1.52757
116	65.43	65.62	98.19	91.7	90.61	sp|P16152|CBR1_HUMAN	Carbonyl reductase [NADPH] 1 GN=CBR1	62	0.390841	7.1507e-05	1.40605	0.0444631	0.549541
117	65.27	65.27	80.58	49.27	49.27	sp|P07339|CATD_HUMAN	Cathepsin D GN=CTSD	108	1.03753	0.64813	1.0666	0.972747	1.13763
118	65.22	65.32	78.32	63.27	60.62	sp|P48735|IDHP_HUMAN	Isocitrate dehydrogenase [NADP], mitochondrial GN=IDH2	39	0.349945	3.40014e-07	1.44544	0.0369828	0.505825
119	65.02	65.04	71.87	43.34	39.88	sp|P13637|AT1A3_HUMAN	Sodium/potassium-transporting ATPase subunit alpha-3 GN=ATP1A3	45	2.96483	1.0289e-06	1.52757	1.94089	31.9154
120	64.56	64.63	95.81	79.07	79.07	sp|P00505|AATM_HUMAN	Aspartate aminotransferase, mitochondrial GN=GOT2	65	0.954993	0.572828	1.05682	0.895365	1.00925
121	63.66	63.66	94.87	83.33	80.13	sp|P62979|RS27A_HUMAN	Ubiquitin-40S ribosomal protein S27a GN=RPS27A	55	3.87258	1.67432e-08	1.7378	2.22844	11.5878
122	63.64	63.7	95.53	74.86	73.46	sp|O14745|NHRF1_HUMAN	Na(+)/H(+) exchange regulatory cofactor NHE-RF1 GN=SLC9A3R1	40	1.1695	0.14629	1.09648	1.0666	1.36773
123	63.04	63.1	84.95	68.64	62.54	sp|P06744|G6PI_HUMAN	Glucose-6-phosphate isomerase GN=GPI	62	0.648634	0.412394	1.22462	0.483059	0.794328
124	62.93	63.78	83.06	57.04	47.2	sp|P14625|ENPL_HUMAN	Endoplasmin GN=HSP90B1	42	0.648634	0.106676	1.19124	0.448745	0.772681
125	62.79	63.13	79.49	67.59	64.81	sp|Q9NR46|SHLB2_HUMAN	Endophilin-B2 GN=SH3GLB2	55	1.18032	0.17266	1.08643	1.08643	1.35519
126	62.26	62.29	61.34	31.34	31.34	sp|P32004|L1CAM_HUMAN	Neural cell adhesion molecule L1 GN=L1CAM	56	1.48594	0.00100311	1.11686	1.33045	1.99526
127	62.08	62.16	77.46	51.6	46.62	sp|P11216|PYGB_HUMAN	Glycogen phosphorylase, brain form GN=PYGB	35	0.855067	0.869503	1.10662	0.685488	0.946237
128	61.19	61.47	83.95	68.72	68.72	sp|P38606|VATA_HUMAN	V-type proton ATPase catalytic subunit A GN=ATP6V1A	54	0.92045	0.717261	1.07647	0.816582	0.990832
129	61.04	61.1	75.76	56.66	55.38	sp|P29401|TKT_HUMAN	Transketolase GN=TKT	55	1.15878	0.388792	1.08643	1.0666	1.64437
130	60.96	61.04	65.54	40.02	38.39	sp|P19367|HXK1_HUMAN	Hexokinase-1 GN=HK1	41	1.28233	0.48817	1.1272	1.13763	1.49969
131	60.75	388.42	87.87	87.19	87.19	sp|Q13885|TBB2A_HUMAN	Tubulin beta-2A chain GN=TUBB2A	819	1.38038	0.394732	1.10662	1.24738	1.61436
132	60.18	67.35	80.36	55.12	53.45	sp|P34932|HSP74_HUMAN	Heat shock 70 kDa protein 4 GN=HSPA4	40	0.457088	0.00116493	1.41906	0.113763	0.648634
133	60.05	60.08	73.41	43.92	43.81	sp|Q8N3V7|SYNPO_HUMAN	Synaptopodin GN=SYNPO	46	0.731139	0.0159898	1.09648	0.642688	0.801678
134	59.76	59.76	100	82.51	82.51	sp|P02794|FRIH_HUMAN	Ferritin heavy chain GN=FTH1	135	2.05116	0.0219373	1.40605	1.45881	3.13329
135	59.75	59.75	74.01	38.28	37.52	sp|P22314|UBA1_HUMAN	Ubiquitin-like modifier-activating enzyme 1 GN=UBA1	55	0.564937	0.0307031	1.23595	0.119124	0.698232
136	59.54	60.77	98.67	92.04	89.38	sp|P36543|VATE1_HUMAN	V-type proton ATPase subunit E 1 GN=ATP6V1E1	70	1.04713	0.726835	1.0666	0.981748	1.11686
137	59.03	59.04	81.15	74.35	74.35	sp|P62760|VISL1_HUMAN	Visinin-like protein 1 GN=VSNL1	40	0.990832	0.841775	1.07647	0.92045	1.0666
138	58.82	63.37	100	83.84	82.83	sp|P32119|PRDX2_HUMAN	Peroxiredoxin-2 GN=PRDX2	86	0.772681	0.188441	1.10662	0.691831	0.855067
139	58.48	58.48	99.33	99.33	99.33	sp|P62158|CALM_HUMAN	Calmodulin GN=CALM1	141	1.38038	0.327828	1.15878	1.19124	1.77011
140	58.24	58.61	92.88	85.19	71.79	sp|Q9NZR1|TMOD2_HUMAN	Tropomodulin-2 GN=TMOD2	60	1.34276	0.101684	1.1272	1.19124	1.6293
141	58.2	60.44	82.34	52.78	52.78	sp|Q08209|PP2BA_HUMAN	Serine/threonine-protein phosphatase 2B catalytic subunit alpha isoform GN=PPP3CA	52	0.570164	0.0459397	1.27057	0.239883	0.724436
142	57.15	57.31	84.02	68.68	68.68	sp|Q05639|EF1A2_HUMAN	Elongation factor 1-alpha 2 GN=EEF1A2	51	1.22462	0.568916	1.18032	1.03753	1.58489
143	56.94	56.95	57.44	24.67	24.67	sp|Q92752|TENR_HUMAN	Tenascin-R GN=TNR	51	0.60256	0.0136403	1.18032	0.501187	0.711214
144	56.86	57.07	75.88	70.29	68.53	sp|P62873|GBB1_HUMAN	Guanine nucleotide-binding protein G(I)/G(S)/G(T) subunit beta-1 GN=GNB1	105	0.83946	0.94978	1.11686	0.711214	0.937562
145	56.64	56.69	53.7	23.51	22.28	sp|Q02952|AKA12_HUMAN	A-kinase anchor protein 12 GN=AKAP12	35	1.24738	0.119241	1.1695	1.0666	1.49969
146	56.61	56.72	88.34	46.85	44.07	sp|Q9UDT6|CLIP2_HUMAN	CAP-Gly domain-containing linker protein 2 GN=CLIP2	33	1.33045	0.0792088	1.14815	1.15878	1.7378
147	56.49	56.57	76.36	63.79	53.66	sp|O43175|SERA_HUMAN	D-3-phosphoglycerate dehydrogenase GN=PHGDH	34	1.24738	0.659983	1.14815	1.08643	2.53513
148	56.3	72.67	88.66	76.52	76.11	sp|P61981|1433G_HUMAN	14-3-3 protein gamma GN=YWHAG	93	0.685488	0.134215	1.19124	0.420727	0.816582
149	56.27	56.32	88.4	52.73	47.78	sp|Q9UHD8|SEPT9_HUMAN	Septin-9 GN=SEPT9	32	0.731139	0.462396	1.1695	0.432514	0.855067
150	56.18	56.28	76.95	69.46	66.77	sp|P07195|LDHB_HUMAN	L-lactate dehydrogenase B chain GN=LDHB	74	0.60256	0.00390535	1.15878	0.328095	0.698232
151	55.92	58.15	75.54	55.91	52.82	sp|P46459|NSF_HUMAN	Vesicle-fusing ATPase GN=NSF	38	1.09648	0.461491	1.07647	1.01859	1.28233
152	55.38	55.49	69.71	63.43	63.43	sp|P02792|FRIL_HUMAN	Ferritin light chain GN=FTL	80	2.208	0.000326401	1.40605	1.57036	15.5597
153	54.86	54.95	76.91	44.06	42.49	sp|P12814|ACTN1_HUMAN	Alpha-actinin-1 GN=ACTN1	36	1.02802	0.64767	1.1272	0.912011	1.18032
154	54.5	54.5	99.16	94.96	94.96	sp|P17677|NEUM_HUMAN	Neuromodulin GN=GAP43	79	1.67494	7.9496e-06	1.15878	1.44544	2.0893
155	54.49	54.59	69.78	58.51	57.31	sp|P27797|CALR_HUMAN	Calreticulin GN=CALR	32	0.937562	0.951518	1.08643	0.824138	1.01859
156	53.74	53.92	97	88.59	86.49	sp|P13804|ETFA_HUMAN	Electron transfer flavoprotein subunit alpha, mitochondrial GN=ETFA	44	0.636796	0.0355007	1.1695	0.487529	0.744732
157	53.73	53.78	58.39	38.58	38	sp|P13591|NCAM1_HUMAN	Neural cell adhesion molecule 1 GN=NCAM1	37	1.78649	0.00241961	1.31826	1.35519	5.29664
158	53.46	53.52	71.06	53.75	48.06	sp|O75781|PALM_HUMAN	Paralemmin-1 GN=PALM	52	1.35519	0.0797679	1.18032	1.14815	1.8197
159	53.18	53.29	67.85	57.94	56.45	sp|Q02252|MMSA_HUMAN	Methylmalonate-semialdehyde dehydrogenase [acylating], mitochondrial GN=ALDH6A1	39	0.461318	0.000243805	1.31826	0.134276	0.608135
160	53.05	53.07	84.07	70.26	70.26	sp|P24752|THIL_HUMAN	Acetyl-CoA acetyltransferase, mitochondrial GN=ACAT1	44	0.448745	0.0175152	1.40605	0.251189	0.630957
161	52.99	55.14	90.62	70.62	70.62	sp|Q08495|DEMA_HUMAN	Dematin GN=EPB49	42	1	0.424899	1.0666	0.937562	1.07647
162	52.9	54.06	79.49	51.41	50.67	sp|P08133|ANXA6_HUMAN	Annexin A6 GN=ANXA6	31	0.912011	0.782012	1.10662	0.717794	1.00925
163	52.77	52.77	56.79	43.43	41.2	sp|P10909|CLUS_HUMAN	Clusterin GN=CLU	38	1.34276	0.0443424	1.15878	1.15878	2.12814
164	52.59	78.87	94.04	82.98	76.84	sp|Q14195|DPYL3_HUMAN	Dihydropyrimidinase-related protein 3 GN=DPYSL3	102	1.02802	0.752318	1.07647	0.954993	1.10662
165	52.55	52.55	98.67	85.33	70.67	sp|P20674|COX5A_HUMAN	Cytochrome c oxidase subunit 5A, mitochondrial GN=COX5A	92	1.1272	0.387595	1.03753	1.08643	1.21339
166	52.44	52.44	81.75	53.97	53.97	sp|P78324|SHPS1_HUMAN	Tyrosine-protein phosphatase non-receptor type substrate 1 GN=SIRPA	42	1.64437	0.123838	1.23595	1.33045	2.48886
167	52.43	52.45	99.1	94.59	94.59	sp|P14927|QCR7_HUMAN	Cytochrome b-c1 complex subunit 7 GN=UQCRB	51	1.20226	0.0588147	1.0666	1.1272	1.30617
168	51.89	51.98	100	77.78	77.78	sp|P18859|ATP5J_HUMAN	ATP synthase-coupling factor 6, mitochondrial GN=ATP5J	64	1.75388	0.00463369	1.19124	1.47231	2.24905
169	51.84	106.42	96.13	72.89	72.89	sp|P06753|TPM3_HUMAN	Tropomyosin alpha-3 chain GN=TPM3	112	1.40605	0.0615703	1.09648	1.28233	1.65959
170	51.8	51.97	91.01	83.9	83.9	sp|P02647|APOA1_HUMAN	Apolipoprotein A-I GN=APOA1	39	1.36773	0.156324	1.20226	1.13763	1.78649
171	51.21	53.29	90.16	58.46	53.54	sp|P07237|PDIA1_HUMAN	Protein disulfide-isomerase GN=P4HB	35	0.903649	0.844517	1.11686	0.751623	1.00925
172	51.19	51.19	93.28	88.06	85.82	sp|Q6PUV4|CPLX2_HUMAN	Complexin-2 GN=CPLX2	44	1.59956	0.00568218	1.14815	1.39316	2.14783
173	50.64	50.64	83.95	59.77	58.99	sp|P05091|ALDH2_HUMAN	Aldehyde dehydrogenase, mitochondrial GN=ALDH2	42	0.346737	0.000141505	1.49969	0.110662	0.519996
174	50.62	50.62	72.93	64.65	64.65	sp|Q14894|CRYM_HUMAN	Thiomorpholine-carboxylate dehydrogenase GN=CRYM	59	0.887156	0.658792	1.08643	0.801678	0.963829
175	50.5	50.71	72.49	55.02	55.02	sp|P09497|CLCB_HUMAN	Clathrin light chain B GN=CLTB	41	1.43219	0.00504223	1.1272	1.27057	1.87068
176	50.41	50.54	80.93	61.65	57.2	sp|Q13228|SBP1_HUMAN	Selenium-binding protein 1 GN=SELENBP1	37	1.1272	0.440594	1.08643	1.03753	1.25892
177	49.99	50.07	75.95	55.68	54.05	sp|Q9Y617|SERC_HUMAN	Phosphoserine aminotransferase GN=PSAT1	41	0.831764	0.191472	1.1272	0.554626	0.937562
178	49.94	50.24	87.48	44.43	40.44	sp|P28331|NDUS1_HUMAN	NADH-ubiquinone oxidoreductase 75 kDa subunit, mitochondrial GN=NDUFS1	35	0.49204	0.000612979	1.35519	0.134276	0.666807
179	49.94	49.99	79.27	65.32	65.32	sp|Q13153|PAK1_HUMAN	Serine/threonine-protein kinase PAK 1 GN=PAK1	33	0.654636	0.367334	1.20226	0.436516	0.787046
180	49.71	50.33	87.89	74.45	74.45	sp|Q9Y2T3|GUAD_HUMAN	Guanine deaminase GN=GDA	28	0.570164	0.00826084	1.24738	0.353183	0.711214
181	49.55	49.64	69.21	61.02	59.32	sp|P09471|GNAO_HUMAN	Guanine nucleotide-binding protein G(o) subunit alpha GN=GNAO1	40	1.51356	0.00614031	1.15878	1.30617	2.93765
182	49.49	49.56	70.95	55.16	55.16	sp|Q96KP4|CNDP2_HUMAN	Cytosolic non-specific dipeptidase GN=CNDP2	44	0.744732	0.227556	1.15878	0.440555	0.862979
183	49.47	372.19	88.06	88.06	88.06	sp|P04350|TBB4A_HUMAN	Tubulin beta-4A chain GN=TUBB4A	798	0.831764	0.463623	1.09648	0.60256	0.912011
184	49.43	105.63	86.07	60.25	53.83	sp|P54652|HSP72_HUMAN	Heat shock-related 70 kDa protein 2 GN=HSPA2	120	1.2942	0.0716761	1.1695	1.10662	2.37684
185	49.19	49.19	99.06	68.87	68.87	sp|Q9UII2|ATIF1_HUMAN	ATPase inhibitor, mitochondrial GN=ATPIF1	42	1.35519	0.0381532	1.15878	1.1695	1.75388
186	48.99	49.06	99.22	85.27	75.19	sp|P10606|COX5B_HUMAN	Cytochrome c oxidase subunit 5B, mitochondrial GN=COX5B	55	1.18032	0.521883	1.04713	1.1272	1.30617
187	48.81	49.02	77.78	46.88	45.8	sp|P50502|F10A1_HUMAN	Hsc70-interacting protein GN=ST13	42	1.15878	0.435389	1.0666	1.08643	1.25892
188	48.79	48.86	62.09	45.97	45.97	sp|P21579|SYT1_HUMAN	Synaptotagmin-1 GN=SYT1	38	0.636796	0.0659318	1.1695	0.534564	0.744732
189	48.62	48.62	79.44	61.39	55.28	sp|Q15435|PP1R7_HUMAN	Protein phosphatase 1 regulatory subunit 7 GN=PPP1R7	35	0.990832	0.969151	1.07647	0.912011	1.0666
190	48.47	50.53	89.01	76.06	68.26	sp|Q9BPU6|DPYL5_HUMAN	Dihydropyrimidinase-related protein 5 GN=DPYSL5	30	0.691831	0.143496	1.1695	0.539511	0.809096
191	47.88	47.88	100	100	92.65	sp|P25713|MT3_HUMAN	Metallothionein-3 GN=MT3	53	1.72187	0.0529133	1.20226	1.43219	2.01372
192	47.82	56.12	67.91	52.2	47.52	sp|P35612|ADDB_HUMAN	Beta-adducin GN=ADD2	44	1.04713	0.587265	1.11686	0.937562	1.19124
193	47.6	47.73	81.14	59.14	55.4	sp|P09622|DLDH_HUMAN	Dihydrolipoyl dehydrogenase, mitochondrial GN=DLD	29	0.534564	0.012827	1.25892	0.334195	0.672977
194	47.02	47.02	82.24	64.67	61.5	sp|P78371|TCPB_HUMAN	T-complex protein 1 subunit beta GN=CCT2	28	1.19124	0.469279	1.1695	1.01859	1.78649
195	46.69	46.69	91.19	76.68	72.02	sp|P21291|CSRP1_HUMAN	Cysteine and glycine-rich protein 1 GN=CSRP1	44	2.48886	0.387253	1.94089	1.28233	2.88403
196	46.58	46.58	99.21	99.21	93.65	sp|P49773|HINT1_HUMAN	Histidine triad nucleotide-binding protein 1 GN=HINT1	101	1.38038	0.124023	1.10662	1.24738	1.57036
197	46.53	46.54	99.26	86.03	86.03	sp|P35232|PHB_HUMAN	Prohibitin GN=PHB	38	0.711214	0.15908	1.1272	0.625173	0.801678
198	46.4	46.91	71.83	52.68	42.68	sp|P19338|NUCL_HUMAN	Nucleolin GN=NCL	30	0.990832	0.66923	1.02802	0.963829	1.01859
199	46.24	46.25	84.38	69.38	62.71	sp|P31930|QCR1_HUMAN	Cytochrome b-c1 complex subunit 1, mitochondrial GN=UQCRC1	44	0.60256	0.0836571	1.24738	0.457088	0.751623
200	46.04	46.06	66.38	34.39	33.41	sp|P55786|PSA_HUMAN	Puromycin-sensitive aminopeptidase GN=NPEPPS	27	0.416869	0.000699913	1.47231	0.199526	0.613762
201	45.8	45.84	77.07	29.48	27.02	sp|O95782|AP2A1_HUMAN	AP-2 complex subunit alpha-1 GN=AP2A1	33	0.981748	0.572889	1.11686	0.847227	1.09648
202	45.55	45.56	75.28	65.78	61.59	sp|P22695|QCR2_HUMAN	Cytochrome b-c1 complex subunit 2, mitochondrial GN=UQCRC2	36	0.534564	0.0386412	1.35519	0.147231	0.724436
203	45.39	45.43	98.46	97.69	97.69	sp|Q15121|PEA15_HUMAN	Astrocytic phosphoprotein PEA-15 GN=PEA15	42	1.55597	0.0118713	1.14815	1.35519	1.80302
204	45.12	45.17	91.42	79.1	71.64	sp|P30042|ES1_HUMAN	ES1 protein homolog, mitochondrial GN=C21orf33	34	0.524808	0.0165717	1.31826	0.283139	0.691831
205	44.74	48.87	75.13	56.08	56.08	sp|P51991|ROA3_HUMAN	Heterogeneous nuclear ribonucleoprotein A3 GN=HNRNPA3	30	0.283139	0.000293529	1.72187	0.0731139	0.487529
206	44.67	44.67	82.28	44.88	43.74	sp|O15240|VGF_HUMAN	Neurosecretory protein VGF GN=VGF	34	1.05682	0.437302	1.10662	0.954993	1.18032
207	44.59	44.59	72.22	46.86	46.38	sp|Q12765|SCRN1_HUMAN	Secernin-1 GN=SCRN1	38	0.625173	0.512384	1.24738	0.428549	0.77983
208	44.53	45.83	100	85.71	85.71	sp|P30041|PRDX6_HUMAN	Peroxiredoxin-6 GN=PRDX6	48	0.409261	0.0024127	1.44544	0.131826	0.591562
209	44.47	44.47	97.36	97.36	97.36	sp|P22061|PIMT_HUMAN	Protein-L-isoaspartate(D-aspartate) O-methyltransferase GN=PCMT1	71	2.05116	0.017812	1.35519	1.51356	2.99226
210	44.4	44.42	75.12	52.87	52.87	sp|P31323|KAP3_HUMAN	cAMP-dependent protein kinase type II-beta regulatory subunit GN=PRKAR2B	37	0.685488	0.171351	1.20226	0.376704	0.824138
211	44.37	44.37	83.26	72.56	67.91	sp|P09429|HMGB1_HUMAN	High mobility group protein B1 GN=HMGB1	24	0.625173	0.12091	1.25892	0.383707	0.787046
212	44.19	44.25	83.8	65.66	58.53	sp|P61978|HNRPK_HUMAN	Heterogeneous nuclear ribonucleoprotein K GN=HNRNPK	29	0.787046	0.842773	1.1272	0.608135	0.887156
213	43.97	45.26	73.28	35.22	25.87	sp|Q15075|EEA1_HUMAN	Early endosome antigen 1 GN=EEA1	29	1.19124	0.147158	1.09648	1.08643	1.47231
214	43.85	45.92	77.41	52.93	50	sp|Q9UQM7|KCC2A_HUMAN	Calcium/calmodulin-dependent protein kinase type II subunit alpha GN=CAMK2A	44	1.64437	0.0296268	1.22462	1.34276	2.18776
215	43.77	43.86	88.89	63.22	63.22	sp|Q14847|LASP1_HUMAN	LIM and SH3 domain protein 1 GN=LASP1	38	0.903649	0.916086	1.0666	0.824138	0.963829
216	43.64	43.67	81.49	51.42	49.11	sp|P36871|PGM1_HUMAN	Phosphoglucomutase-1 GN=PGM1	25	0.77983	0.229762	1.18032	0.564937	0.92045
217	43.48	43.5	60.61	30.07	28.32	sp|P13639|EF2_HUMAN	Elongation factor 2 GN=EEF2	24	1.20226	0.32546	1.14815	1.04713	1.48594
218	43.33	43.38	74.2	49.2	49.2	sp|P80404|GABT_HUMAN	4-aminobutyrate aminotransferase, mitochondrial GN=ABAT	26	0.591562	0.018973	1.21339	0.383707	0.717794
219	43.28	43.29	54.96	33.33	33.33	sp|O43301|HS12A_HUMAN	Heat shock 70 kDa protein 12A GN=HSPA12A	22	1.05682	0.583733	1.1695	0.903649	1.30617
220	43.13	43.43	85.19	52.54	45.03	sp|Q16658|FSCN1_HUMAN	Fascin GN=FSCN1	35	0.549541	0.273855	1.35519	0.229087	0.744732
221	42.97	42.97	97.14	79.29	79.29	sp|P07737|PROF1_HUMAN	Profilin-1 GN=PFN1	47	0.870964	0.518115	1.08643	0.801678	0.946237
222	42.83	42.86	88.04	66.67	63.92	sp|P07954|FUMH_HUMAN	Fumarate hydratase, mitochondrial GN=FH	40	0.444631	0.0260485	1.49969	0.131826	0.666807
223	42.7	42.71	96.48	65.64	65.64	sp|Q9NX63|CHCH3_HUMAN	Coiled-coil-helix-coiled-coil-helix domain-containing protein 3, mitochondrial GN=CHCHD3	25	1.18032	0.127397	1.0666	1.10662	1.39316
224	42.69	42.73	69.02	46.38	44.34	sp|P49419|AL7A1_HUMAN	Alpha-aminoadipic semialdehyde dehydrogenase GN=ALDH7A1	32	0.554626	0.0600824	1.33045	0.123595	0.737904
225	42.61	42.65	58.35	43.6	39.48	sp|P31146|COR1A_HUMAN	Coronin-1A GN=CORO1A	29	0.77983	0.251994	1.14815	0.586138	0.895365
226	42.5	42.51	74.06	39.63	39.34	sp|Q9Y2J0|RP3A_HUMAN	Rabphilin-3A GN=RPH3A	28	0.816582	0.57303	1.11686	0.704693	0.912011
227	42.46	42.52	90.99	90.99	89.64	sp|P04179|SODM_HUMAN	Superoxide dismutase [Mn], mitochondrial GN=SOD2	43	1.30617	0.158365	1.10662	1.18032	1.5417
228	42.35	42.46	72.83	40.46	37.56	sp|Q9BQI5|SGIP1_HUMAN	SH3-containing GRB2-like protein 3-interacting protein 1 GN=SGIP1	30	0.972747	0.499348	1.08643	0.879022	1.05682
229	42.21	42.23	59.38	26.89	25.82	sp|Q9NQ66|PLCB1_HUMAN	1-phosphatidylinositol 4,5-bisphosphate phosphodiesterase beta-1 GN=PLCB1	27	0.642688	0.0828236	1.27057	0.272898	0.816582
230	41.99	242.93	86.16	85.27	80.8	sp|P68366|TBA4A_HUMAN	Tubulin alpha-4A chain GN=TUBA4A	411	0.862979	0.611235	1.08643	0.772681	0.937562
231	41.87	41.88	93.63	93.63	93.63	sp|P52565|GDIR1_HUMAN	Rho GDP-dissociation inhibitor 1 GN=ARHGDIA	32	1	0.978622	1.0666	0.937562	1.07647
232	41.63	42.88	72.5	39.79	35.21	sp|O60313|OPA1_HUMAN	Dynamin-like 120 kDa protein, mitochondrial GN=OPA1	27	1.05682	0.538327	1.13763	0.928966	1.21339
233	41.34	41.7	87.69	68.85	66.15	sp|P00918|CAH2_HUMAN	Carbonic anhydrase 2 GN=CA2	36	0.737904	0.683425	1.19124	0.515229	0.879022
234	41.2	41.22	98.3	90.34	81.25	sp|Q9BW30|TPPP3_HUMAN	Tubulin polymerization-promoting protein family member 3 GN=TPPP3	34	1.77011	0.0410187	1.31826	1.34276	8.70964
235	41.04	41.07	77.03	55.74	54.07	sp|P01009|A1AT_HUMAN	Alpha-1-antitrypsin GN=SERPINA1	32	0.42462	0.00011529	1.34276	0.0772681	0.570164
236	40.93	40.93	86.96	86.96	80.98	sp|Q04760|LGUL_HUMAN	Lactoylglutathione lyase GN=GLO1	34	1.11686	0.330034	1.09648	1.01859	1.23595
237	40.73	40.98	93.81	57.96	52.43	sp|P49411|EFTU_HUMAN	Elongation factor Tu, mitochondrial GN=TUFM	22	0.49204	0.000522544	1.34276	0.0591562	0.660694
238	40.72	40.76	98.36	55.04	51.52	sp|P36578|RL4_HUMAN	60S ribosomal protein L4 GN=RPL4	23	0.794328	0.419025	1.15878	0.654636	0.92045
239	40.64	42.77	86.43	62.05	59.56	sp|Q15019|SEPT2_HUMAN	Septin-2 GN=SEPT2	33	0.83946	0.673995	1.11686	0.608135	0.937562
240	40.6	42.76	74.19	54.44	54.44	sp|P09496|CLCA_HUMAN	Clathrin light chain A GN=CLTA	36	1.34276	0.0163386	1.09648	1.22462	1.61436
241	40.51	40.81	81.76	42.3	37.42	sp|P11940|PABP1_HUMAN	Polyadenylate-binding protein 1 GN=PABPC1	25	0.862979	0.95001	1.14815	0.717794	0.990832
242	40.27	40.27	94.74	94.74	94.74	sp|P05413|FABPH_HUMAN	Fatty acid-binding protein, heart GN=FABP3	37	0.946237	0.724668	1.07647	0.879022	1.01859
243	40.23	40.26	76.4	48.14	48.14	sp|Q00577|PURA_HUMAN	Transcriptional activator protein Pur-alpha GN=PURA	31	0.972747	0.509988	1.02802	0.946237	1
244	40.11	42.18	62.55	46.36	40.49	sp|P49189|AL9A1_HUMAN	4-trimethylaminobutyraldehyde dehydrogenase GN=ALDH9A1	29	0.564937	0.0355052	1.25892	0.387258	0.711214
245	40.04	40.04	61.81	39.61	38.01	sp|P30038|AL4A1_HUMAN	Delta-1-pyrroline-5-carboxylate dehydrogenase, mitochondrial GN=ALDH4A1	22	0.549541	0.0470831	1.31826	0.353183	0.724436
246	40.01	40.01	74.83	60.69	56.9	sp|P30084|ECHM_HUMAN	Enoyl-CoA hydratase, mitochondrial GN=ECHS1	33	0.515229	0.12252	1.30617	0.369828	0.672977
247	39.88	39.91	54.54	9.6	7.899	sp|Q14204|DYHC1_HUMAN	Cytoplasmic dynein 1 heavy chain 1 GN=DYNC1H1	34	3.22107	3.91356e-05	1.77011	1.8197	20.7014
248	39.85	39.88	70.33	53.12	47.77	sp|P37837|TALDO_HUMAN	Transaldolase GN=TALDO1	26	0.505825	0.0176021	1.36773	0.177011	0.691831
249	39.82	39.82	59.44	41.69	36.34	sp|Q14103|HNRPD_HUMAN	Heterogeneous nuclear ribonucleoprotein D0 GN=HNRNPD	24	0.619441	0.0161174	1.18032	0.465586	0.731139
250	39.72	40.4	98.46	84.62	73.08	sp|Q9UHG2|PCSK1_HUMAN	ProSAAS GN=PCSK1N	42	1.6293	0.023231	1.1695	1.39316	2.01372
251	39.68	39.74	73.18	40.36	29.6	sp|P27816|MAP4_HUMAN	Microtubule-associated protein 4 GN=MAP4	25	0.870964	0.502726	1.10662	0.731139	0.963829
252	39.6	39.71	61.81	31.12	27.58	sp|P23246|SFPQ_HUMAN	Splicing factor, proline- and glutamine-rich GN=SFPQ	23	0.855067	0.328557	1.08643	0.758578	0.928966
253	39.12	39.13	75.68	56.56	56.56	sp|P50213|IDH3A_HUMAN	Isocitrate dehydrogenase [NAD] subunit alpha, mitochondrial GN=IDH3A	26	0.619441	0.0119866	1.19124	0.420727	0.737904
254	38.89	39.25	73.21	46.06	37.06	sp|P49368|TCPG_HUMAN	T-complex protein 1 subunit gamma GN=CCT3	25	1.13763	0.223032	1.1272	1.00925	1.47231
255	38.72	38.8	98.05	96.1	96.1	sp|P04792|HSPB1_HUMAN	Heat shock protein beta-1 GN=HSPB1	63	1.77011	0.00221185	1.1695	1.51356	4.09261
256	38.67	38.67	78.14	36.15	31.82	sp|Q9UMF0|ICAM5_HUMAN	Intercellular adhesion molecule 5 GN=ICAM5	31	1.75388	0.00715602	1.21339	1.44544	2.14783
257	38.65	38.68	73.86	51.31	51.31	sp|P07910|HNRPC_HUMAN	Heterogeneous nuclear ribonucleoproteins C1/C2 GN=HNRNPC	26	0.685488	0.539485	1.23595	0.366438	0.847227
258	38.61	38.61	52.04	20.4	18.41	sp|O60641|AP180_HUMAN	Clathrin coat assembly protein AP180 GN=SNAP91	40	0.903649	0.869826	1.18032	0.744732	1.0666
259	38.54	38.61	85.74	60.1	55.01	sp|P14866|HNRPL_HUMAN	Heterogeneous nuclear ribonucleoprotein L GN=HNRNPL	32	0.879022	0.477493	1.1272	0.751623	0.990832
260	38.25	38.27	96.55	65.13	65.13	sp|P30040|ERP29_HUMAN	Endoplasmic reticulum resident protein 29 GN=ERP29	30	1.40605	0.0879792	1.13763	1.23595	1.67494
261	38.23	38.24	99.26	92.59	92.59	sp|Q01469|FABP5_HUMAN	Fatty acid-binding protein, epidermal GN=FABP5	29	1.38038	0.0463236	1.13763	1.21339	1.88799
262	38.2	38.2	79.08	77.66	77.66	sp|P10768|ESTD_HUMAN	S-formylglutathione hydrolase GN=ESD	37	0.744732	0.737409	1.20226	0.519996	0.895365
263	38.18	38.21	66.95	43.35	40.13	sp|O75390|CISY_HUMAN	Citrate synthase, mitochondrial GN=CS	30	0.60256	0.0606272	1.24738	0.244343	0.751623
264	38.17	38.19	67.41	51.76	51.76	sp|Q9HC38|GLOD4_HUMAN	Glyoxalase domain-containing protein 4 GN=GLOD4	25	1.11686	0.41321	1.08643	1.02802	1.24738
265	38.08	38.11	62.47	32.68	27.83	sp|P02671|FIBA_HUMAN	Fibrinogen alpha chain GN=FGA	25	2.22844	0.00536646	1.52757	1.45881	14.9969
266	38.03	38.18	69.32	35.1	33.33	sp|P36957|ODO2_HUMAN	Dihydrolipoyllysine-residue succinyltransferase component of 2-oxoglutarate dehydrogenase complex, mitochondrial GN=DLST	23	0.711214	0.270885	1.1695	0.586138	0.831764
267	37.94	37.99	96.32	93.68	85.79	sp|P41222|PTGDS_HUMAN	Prostaglandin-H2 D-isomerase GN=PTGDS	53	1.88799	0.0616113	1.27057	1.48594	3.19154
268	37.94	37.94	99.26	95.56	95.56	sp|P09382|LEG1_HUMAN	Galectin-1 GN=LGALS1	48	1.2942	0.189161	1.15878	1.11686	1.49969
269	37.86	38.25	94.83	93.1	85.34	sp|Q16718|NDUA5_HUMAN	NADH dehydrogenase [ubiquinone] 1 alpha subcomplex subunit 5 GN=NDUFA5	36	1.05682	0.581556	1.03753	1.01859	1.1272
270	37.83	38.94	69.37	33.62	28.18	sp|P63010|AP2B1_HUMAN	AP-2 complex subunit beta GN=AP2B1	32	0.586138	0.0858466	1.2942	0.331131	0.758578
271	37.81	37.87	96.39	65.46	61.45	sp|P19404|NDUV2_HUMAN	NADH dehydrogenase [ubiquinone] flavoprotein 2, mitochondrial GN=NDUFV2	38	0.862979	0.862504	1.08643	0.772681	0.937562
272	37.68	38.92	78.94	43.21	38.99	sp|O00429|DNM1L_HUMAN	Dynamin-1-like protein GN=DNM1L	23	1.23595	0.564498	1.20226	1.02802	1.87068
273	37.67	37.67	80.8	66.52	66.52	sp|Q00688|FKBP3_HUMAN	Peptidyl-prolyl cis-trans isomerase FKBP3 GN=FKBP3	22	1	0.947413	1.09648	0.912011	1.09648
274	37.66	38.08	97.65	81.22	78.87	sp|P48047|ATPO_HUMAN	ATP synthase subunit O, mitochondrial GN=ATP5O	29	0.510505	0.00830083	1.44544	0.172187	0.737904
275	37.52	37.52	97.73	97.73	97.73	sp|P63313|TYB10_HUMAN	Thymosin beta-10 GN=TMSB10	33	2.1677	0.00219093	1.25892	1.72187	3.40408
276	37.42	37.48	74.26	55.25	52.87	sp|Q9Y3I0|RTCB_HUMAN	tRNA-splicing ligase RtcB homolog GN=C22orf28	26	1	0.966707	1.02802	0.972747	1.02802
277	37.4	37.45	92.66	39.29	36.81	sp|Q7Z2K8|GRIN1_HUMAN	G protein-regulated inducer of neurite outgrowth 1 GN=GPRIN1	25	1.14815	0.286534	1.11686	1.02802	1.38038
278	37.24	37.24	91.86	91.28	89.53	sp|P51970|NDUA8_HUMAN	NADH dehydrogenase [ubiquinone] 1 alpha subcomplex subunit 8 GN=NDUFA8	33	0.981748	0.548535	1.0666	0.92045	1.04713
279	37.18	37.18	97.54	84.73	84.73	sp|P07203|GPX1_HUMAN	Glutathione peroxidase 1 GN=GPX1	30	1.18032	0.54534	1.1272	1.04713	1.36773
280	37.03	37.06	68.93	56.21	54.8	sp|Q7Z3B1|NEGR1_HUMAN	Neuronal growth regulator 1 GN=NEGR1	36	1.44544	0.126468	1.13763	1.27057	1.75388
281	37.02	37.02	97.3	86.49	86.49	sp|Q04837|SSBP_HUMAN	Single-stranded DNA-binding protein, mitochondrial GN=SSBP1	38	1.36773	0.180828	1.1272	1.21339	1.65959
282	36.93	37.03	77.47	54.95	54.95	sp|Q01518|CAP1_HUMAN	Adenylyl cyclase-associated protein 1 GN=CAP1	30	0.903649	0.808289	1.1695	0.765597	1.05682
283	36.33	36.65	82.07	48.31	45.78	sp|P48637|GSHB_HUMAN	Glutathione synthetase GN=GSS	20	0.912011	0.688685	1.08643	0.801678	0.990832
284	35.82	35.88	70.72	32.01	28.6	sp|Q9H4G0|E41L1_HUMAN	Band 4.1-like protein 1 GN=EPB41L1	23	1.41906	0.345272	1.25892	1.1272	2.65461
285	35.71	37.62	83.57	53.6	53.6	sp|Q99963|SH3G3_HUMAN	Endophilin-A3 GN=SH3GL3	22	1.27057	0.345222	1.10662	1.14815	1.70608
286	35.56	35.59	79.3	53.02	50	sp|Q9UJU6|DBNL_HUMAN	Drebrin-like protein GN=DBNL	24	0.831764	0.437333	1.08643	0.737904	0.903649
287	35.45	43.82	80.41	45.36	41.92	sp|Q92777|SYN2_HUMAN	Synapsin-2 GN=SYN2	51	1.05682	0.616086	1.07647	0.981748	1.19124
288	35.37	70.53	72.79	55.39	50.69	sp|P08238|HS90B_HUMAN	Heat shock protein HSP 90-beta GN=HSP90AB1	66	0.765597	0.157101	1.15878	0.544503	0.887156
289	35.29	35.54	88.78	77.55	77.55	sp|P30085|KCY_HUMAN	UMP-CMP kinase GN=CMPK1	28	0.879022	0.478906	1.10662	0.758578	0.972747
290	35.28	35.41	75.83	67.08	64.17	sp|Q96C19|EFHD2_HUMAN	EF-hand domain-containing protein D2 GN=EFHD2	22	1.18032	0.574332	1.09648	1.07647	1.33045
291	35.07	41.3	87.45	76.47	73.73	sp|P62258|1433E_HUMAN	14-3-3 protein epsilon GN=YWHAE	46	0.619441	0.34598	1.23595	0.483059	0.765597
292	34.88	35	53.23	26.82	23.26	sp|O00533|CHL1_HUMAN	Neural cell adhesion molecule L1-like protein GN=CHL1	29	0.990832	0.871001	1.10662	0.879022	1.09648
293	34.87	34.91	99.12	86.78	83.26	sp|Q9UIJ7|KAD3_HUMAN	GTP:AMP phosphotransferase, mitochondrial GN=AK3	21	0.448745	0.00183051	1.38038	0.103753	0.619441
294	34.86	43.06	99.39	94.55	93.33	sp|P60981|DEST_HUMAN	Destrin GN=DSTN	42	0.666807	0.0942562	1.1695	0.559758	0.77983
295	34.83	37.01	79.88	55.33	55.33	sp|Q13449|LSAMP_HUMAN	Limbic system-associated membrane protein GN=LSAMP	32	1.43219	0.0865312	1.1272	1.27057	1.72187
296	34.73	34.73	83.14	61.69	61.69	sp|Q9NVS9|PNPO_HUMAN	Pyridoxine-5'-phosphate oxidase GN=PNPO	28	1.51356	0.0880461	1.21339	1.24738	2.18776
297	34.6	34.6	80.78	72.94	72.94	sp|P38117|ETFB_HUMAN	Electron transfer flavoprotein subunit beta GN=ETFB	22	0.83946	0.724611	1.09648	0.737904	0.92045
298	34.56	34.56	98.26	80.81	80.81	sp|O96000|NDUBA_HUMAN	NADH dehydrogenase [ubiquinone] 1 beta subcomplex subunit 10 GN=NDUFB10	40	0.751623	0.417547	1.11686	0.660694	0.83946
299	34.48	34.56	67.76	27.57	26.06	sp|Q92841|DDX17_HUMAN	Probable ATP-dependent RNA helicase DDX17 GN=DDX17	20	0.963829	0.747887	1.10662	0.83946	1.0666
300	34.43	34.61	86.33	39.75	37.41	sp|P17987|TCPA_HUMAN	T-complex protein 1 subunit alpha GN=TCP1	20	1.20226	0.40762	1.13763	1.05682	1.55597
301	34.42	34.42	97.89	97.89	97.89	sp|P60983|GMFB_HUMAN	Glia maturation factor beta GN=GMFB	26	1.21339	0.197266	1.09648	1.10662	1.43219
302	34.36	34.38	93.75	87.5	87.02	sp|P52943|CRIP2_HUMAN	Cysteine-rich protein 2 GN=CRIP2	31	1.01859	0.787658	1.0666	0.954993	1.07647
303	34.35	34.35	34.13	7.905	6.22	sp|P23471|PTPRZ_HUMAN	Receptor-type tyrosine-protein phosphatase zeta GN=PTPRZ1	32	0.895365	0.658248	1.04713	0.831764	0.937562
304	34.05	34.11	98.03	86.84	86.84	sp|P22392|NDKB_HUMAN	Nucleoside diphosphate kinase B GN=NME2	34	0.981748	0.923308	1.03753	0.946237	1.01859
305	33.96	34.05	66.54	48.24	44.36	sp|P48643|TCPE_HUMAN	T-complex protein 1 subunit epsilon GN=CCT5	22	1.05682	0.243999	1.10662	0.954993	1.19124
306	33.91	33.92	70.5	35.98	33.39	sp|P13521|SCG2_HUMAN	Secretogranin-2 GN=SCG2	30	1.44544	0.0782848	1.11686	1.2942	1.92309
307	33.81	33.85	96.91	87.04	87.04	sp|O60493|SNX3_HUMAN	Sorting nexin-3 GN=SNX3	22	1.14815	0.347473	1.10662	1.03753	1.35519
308	33.73	33.93	81.82	60.06	60.06	sp|Q7L266|ASGL1_HUMAN	L-asparaginase GN=ASRGL1	26	1.08643	0.629603	1.09648	0.990832	1.23595
309	33.72	33.72	97.46	83.05	83.05	sp|O95670|VATG2_HUMAN	V-type proton ATPase subunit G 2 GN=ATP6V1G2	94	1.59956	0.0776424	1.13763	1.40605	1.8197
310	33.67	34.52	70.16	49.46	40.86	sp|Q9C040|TRIM2_HUMAN	Tripartite motif-containing protein 2 GN=TRIM2	23	1.00925	0.493872	1.03753	0.972747	1.04713
311	33.66	39.81	86.14	64.16	64.16	sp|P00338|LDHA_HUMAN	L-lactate dehydrogenase A chain GN=LDHA	30	0.524808	0.0178171	1.2942	0.0895365	0.679204
312	33.47	41.32	80.42	58.22	51.4	sp|O14531|DPYL4_HUMAN	Dihydropyrimidinase-related protein 4 GN=DPYSL4	40	0.636796	0.0903625	1.28233	0.346737	0.816582
313	33.26	33.27	51.24	11.68	8.062	sp|P98160|PGBM_HUMAN	Basement membrane-specific heparan sulfate proteoglycan core protein GN=HSPG2	24	1.08643	0.474583	1.10662	0.981748	1.23595
314	33.23	33.24	75	68.03	65.57	sp|P09417|DHPR_HUMAN	Dihydropteridine reductase GN=QDPR	42	0.529663	0.0645906	1.40605	0.0855067	0.744732
315	33.19	50.93	67.12	57.61	57.61	sp|Q99961|SH3G1_HUMAN	Endophilin-A2 GN=SH3GL1	42	1.07647	0.400752	1.07647	1	1.19124
316	33.17	33.29	81.58	45.26	45.26	sp|O00154|BACH_HUMAN	Cytosolic acyl coenzyme A thioester hydrolase GN=ACOT7	23	0.544503	0.0647037	1.25892	0.246604	0.685488
317	33.17	33.19	59.06	31.63	30.87	sp|Q9NQC3|RTN4_HUMAN	Reticulon-4 GN=RTN4	24	0.887156	0.549565	1.10662	0.772681	0.981748
318	33.12	33.12	70.47	45.87	43.9	sp|Q16851|UGPA_HUMAN	UTP--glucose-1-phosphate uridylyltransferase GN=UGP2	20	0.519996	0.00849965	1.31826	0.101859	0.685488
319	33.05	33.38	72.49	34.06	30.72	sp|O14639|ABLM1_HUMAN	Actin-binding LIM protein 1 GN=ABLIM1	21	1.02802	0.453257	1.13763	0.903649	1.1695
320	33.03	33.08	66.07	32.14	27.55	sp|Q01813|K6PP_HUMAN	6-phosphofructokinase type C GN=PFKP	18	0.972747	0.835169	1.14815	0.847227	1.11686
321	32.91	39.07	72.94	40.41	37.07	sp|O95757|HS74L_HUMAN	Heat shock 70 kDa protein 4L GN=HSPA4L	23	0.564937	0.12975	1.30617	0.152757	0.737904
322	32.82	32.92	66.33	58.5	58.5	sp|P06748|NPM_HUMAN	Nucleophosmin GN=NPM1	41	0.92045	0.837692	1.09648	0.831764	1.00925
323	32.77	32.96	92.39	63.32	62.98	sp|Q15181|IPYR_HUMAN	Inorganic pyrophosphatase GN=PPA1	25	0.981748	0.844432	1.11686	0.879022	1.09648
324	32.7	32.7	77.17	41.91	40.17	sp|P53597|SUCA_HUMAN	Succinyl-CoA ligase [ADP/GDP-forming] subunit alpha, mitochondrial GN=SUCLG1	35	0.487529	0.00858603	1.30617	0.239883	0.636796
325	32.68	32.79	54.42	36.62	30.65	sp|P05067|A4_HUMAN	Amyloid beta A4 protein GN=APP	24	1.38038	0.00935176	1.19124	1.15878	1.61436
326	32.5	32.57	88.1	59.49	57.79	sp|P01876|IGHA1_HUMAN	Ig alpha-1 chain C region GN=IGHA1	24	5.54626	6.84855e-05	2.35505	2.35505	35.9749
327	32.42	32.44	66.43	28.32	27.39	sp|P45974|UBP5_HUMAN	Ubiquitin carboxyl-terminal hydrolase 5 GN=USP5	21	0.954993	0.99715	1.14815	0.787046	1.09648
328	32.35	32.39	96	70.15	59.38	sp|P14550|AK1A1_HUMAN	Alcohol dehydrogenase [NADP(+)] GN=AKR1A1	20	0.452898	0.00768513	1.41906	0.110662	0.642688
329	32.33	32.33	100	93.91	93.91	sp|P14174|MIF_HUMAN	Macrophage migration inhibitory factor GN=MIF	83	1.5417	0.207377	1.18032	1.30617	1.77011
330	32.29	32.46	72.99	45.07	43.98	sp|P50990|TCPQ_HUMAN	T-complex protein 1 subunit theta GN=CCT8	19	1.80302	0.0338173	1.2942	1.39316	2.65461
331	32.22	33.71	70.48	40.96	40.96	sp|P29966|MARCS_HUMAN	Myristoylated alanine-rich C-kinase substrate GN=MARCKS	26	1.27057	0.171304	1.1272	1.1272	1.49969
332	32.19	32.27	86.41	45.64	31.28	sp|P08559|ODPA_HUMAN	Pyruvate dehydrogenase E1 component subunit alpha, somatic form, mitochondrial GN=PDHA1	19	0.608135	0.0193905	1.19124	0.457088	0.724436
333	32.16	32.19	98.78	91.46	91.46	sp|Q96F85|CNRP1_HUMAN	CB1 cannabinoid receptor-interacting protein 1 GN=CNRIP1	36	0.981748	0.974714	1.0666	0.912011	1.04713
334	32.16	32.16	71.54	57.5	49.53	sp|P04040|CATA_HUMAN	Catalase GN=CAT	18	0.816582	0.475729	1.20226	0.619441	0.981748
335	32.09	32.12	88.51	69.26	68.58	sp|Q96GD0|PLPP_HUMAN	Pyridoxal phosphate phosphatase GN=PDXP	21	0.724436	0.122737	1.13763	0.554626	0.824138
336	32.06	32.09	56.53	41.87	41.87	sp|Q99733|NP1L4_HUMAN	Nucleosome assembly protein 1-like 4 GN=NAP1L4	21	1.04713	0.236523	1.10662	0.946237	1.18032
337	32.01	32.11	96.9	82.95	82.17	sp|O15212|PFD6_HUMAN	Prefoldin subunit 6 GN=PFDN6	18	1.35519	0.087578	1.11686	1.21339	1.58489
338	31.94	41.43	100	94.78	91.04	sp|O14810|CPLX1_HUMAN	Complexin-1 GN=CPLX1	38	1.07647	0.466538	1.07647	1	1.18032
339	31.92	31.96	57.6	23.37	22.79	sp|Q02246|CNTN2_HUMAN	Contactin-2 GN=CNTN2	19	1.20226	0.425209	1.13763	1.05682	1.45881
340	31.82	31.96	87.5	47.5	45.71	sp|P21912|DHSB_HUMAN	Succinate dehydrogenase [ubiquinone] iron-sulfur subunit, mitochondrial GN=SDHB	22	0.717794	0.23345	1.1272	0.580764	0.809096
341	31.74	31.95	72.3	42.4	40.03	sp|P31939|PUR9_HUMAN	Bifunctional purine biosynthesis protein PURH GN=ATIC	19	0.597035	0.178626	1.2942	0.143219	0.772681
342	31.7	31.7	80	51.18	48.53	sp|Q9GZV7|HPLN2_HUMAN	Hyaluronan and proteoglycan link protein 2 GN=HAPLN2	26	1.08643	0.779491	1.14815	0.946237	1.25892
343	31.68	31.69	79.82	64.91	64.91	sp|Q9HB71|CYBP_HUMAN	Calcyclin-binding protein GN=CACYBP	18	0.77983	0.426198	1.1272	0.570164	0.879022
344	31.66	32.06	78.64	49.23	43.96	sp|Q13642|FHL1_HUMAN	Four and a half LIM domains protein 1 GN=FHL1	19	1.1695	0.177051	1.10662	1.05682	1.39316
345	31.61	31.61	95.63	70.39	65.05	sp|P60880|SNP25_HUMAN	Synaptosomal-associated protein 25 GN=SNAP25	34	1.64437	0.00547044	1.20226	1.36773	2.208
346	31.53	130.68	90.98	86.47	86.47	sp|P68032|ACTC_HUMAN	Actin, alpha cardiac muscle 1 GN=ACTC1	267	0.787046	0.381597	1.20226	0.57544	0.946237
347	31.31	31.41	63.7	53.47	43.56	sp|P05026|AT1B1_HUMAN	Sodium/potassium-transporting ATPase subunit beta-1 GN=ATP1B1	29	2.14783	0.00801944	1.33045	1.61436	2.88403
348	31.14	31.14	95.35	89.53	89.53	sp|P14854|CX6B1_HUMAN	Cytochrome c oxidase subunit 6B1 GN=COX6B1	75	1.23595	0.292419	1.09648	1.1272	1.43219
349	31.03	31.09	58.23	21.23	16.85	sp|O43426|SYNJ1_HUMAN	Synaptojanin-1 GN=SYNJ1	17	1.70608	0.201706	1.33045	1.28233	4.16869
350	30.93	30.95	76.23	33.61	29.96	sp|Q92945|FUBP2_HUMAN	Far upstream element-binding protein 2 GN=KHSRP	19	1.09648	0.894281	1.10662	0.990832	1.24738
351	30.9	30.9	99.21	78.57	64.29	sp|P62807|H2B1C_HUMAN	Histone H2B type 1-C/E/F/G/I GN=HIST1H2BC	32	0.586138	0.18872	1.2942	0.366438	0.758578
352	30.51	32.01	64.08	36.97	34.87	sp|O60861|GAS7_HUMAN	Growth arrest-specific protein 7 GN=GAS7	24	1.09648	0.492908	1.0666	1.02802	1.22462
353	30.51	30.56	76.38	30.39	29.14	sp|P78352|DLG4_HUMAN	Disks large homolog 4 GN=DLG4	18	0.679204	0.424244	1.27057	0.42462	0.862979
354	30.5	30.6	81.56	51.4	37.71	sp|Q9UH03|SEPT3_HUMAN	Neuronal-specific septin-3 GN=SEPT3	24	0.625173	0.324778	1.19124	0.469894	0.744732
355	30.5	30.53	91.09	52.09	49.86	sp|P11177|ODPB_HUMAN	Pyruvate dehydrogenase E1 component subunit beta, mitochondrial GN=PDHB	37	0.580764	0.00783171	1.21339	0.428549	0.704693
356	30.47	30.54	96.65	78.77	74.86	sp|Q9Y6M9|NDUB9_HUMAN	NADH dehydrogenase [ubiquinone] 1 beta subcomplex subunit 9 GN=NDUFB9	23	0.981748	0.842188	1.08643	0.887156	1.0666
357	30.35	30.38	74.56	41.81	41.03	sp|Q6ZVM7|TM1L2_HUMAN	TOM1-like protein 2 GN=TOM1L2	18	1.05682	0.75284	1.10662	0.954993	1.21339
358	30.33	30.33	63.54	39.58	36.46	sp|P61266|STX1B_HUMAN	Syntaxin-1B GN=STX1B	23	1.88799	0.00565226	1.2942	1.45881	5.10505
359	30.27	30.27	70.46	46.62	46.62	sp|Q9UPY8|MARE3_HUMAN	Microtubule-associated protein RP/EB family member 3 GN=MAPRE3	24	0.954993	0.861769	1.09648	0.862979	1.04713
360	30.23	38.62	74.19	41.94	40.86	sp|Q13555|KCC2G_HUMAN	Calcium/calmodulin-dependent protein kinase type II subunit gamma GN=CAMK2G	29	1.20226	0.393128	1.18032	1.01859	2.55859
361	30.16	30.22	85.89	61.71	55.92	sp|P42765|THIM_HUMAN	3-ketoacyl-CoA thiolase, mitochondrial GN=ACAA2	18	0.77983	0.389517	1.18032	0.580764	0.92045
362	30.14	30.18	67.65	24.39	20.93	sp|Q86UP2|KTN1_HUMAN	Kinectin GN=KTN1	19	1.22462	0.317987	1.14815	1.0666	1.83654
363	30.11	32.19	89.24	63.92	63.92	sp|P15121|ALDR_HUMAN	Aldose reductase GN=AKR1B1	21	0.711214	0.195873	1.14815	0.544503	0.816582
364	30.07	30.11	47.57	34.9	33.68	sp|Q9Y6I3|EPN1_HUMAN	Epsin-1 GN=EPN1	20	0.787046	0.731897	1.20226	0.544503	0.946237
365	29.97	30.37	90.43	50.38	49.12	sp|P31689|DNJA1_HUMAN	DnaJ homolog subfamily A member 1 GN=DNAJA1	23	1.27057	0.572383	1.13763	1.11686	1.48594
366	29.74	29.81	62.04	35.65	35.65	sp|P23526|SAHH_HUMAN	Adenosylhomocysteinase GN=AHCY	18	0.83946	0.759533	1.11686	0.711214	0.937562
367	29.69	62.3	99.4	92.77	92.77	sp|Q9Y281|COF2_HUMAN	Cofilin-2 GN=CFL2	70	0.787046	0.593112	1.11686	0.654636	0.879022
368	29.58	29.58	48.86	25.76	23.48	sp|P14314|GLU2B_HUMAN	Glucosidase 2 subunit beta GN=PRKCSH	20	1.34276	0.100748	1.15878	1.15878	1.61436
369	29.49	29.55	72.88	59.04	59.04	sp|Q86YM7|HOME1_HUMAN	Homer protein homolog 1 GN=HOMER1	19	0.824138	0.300002	1.08643	0.731139	0.895365
370	29.48	29.5	79.56	59.85	55.11	sp|P47985|UCRI_HUMAN	Cytochrome b-c1 complex subunit Rieske, mitochondrial GN=UQCRFS1	28	0.816582	0.816355	1.10662	0.672977	0.903649
371	29.44	45.72	88.62	75.61	72.36	sp|Q04917|1433F_HUMAN	14-3-3 protein eta GN=YWHAH	41	0.625173	0.155674	1.21339	0.369828	0.758578
372	29.31	65.96	84.15	68.29	65.45	sp|P31946|1433B_HUMAN	14-3-3 protein beta/alpha GN=YWHAB	81	1.08643	0.889322	1.08643	1	1.22462
373	29.26	29.51	88.2	72.47	70.79	sp|Q15365|PCBP1_HUMAN	Poly(rC)-binding protein 1 GN=PCBP1	19	0.409261	0.312569	1.67494	0.111686	0.685488
374	29.12	29.26	68.97	37.57	31.96	sp|P51649|SSDH_HUMAN	Succinate-semialdehyde dehydrogenase, mitochondrial GN=ALDH5A1	16	0.619441	0.485957	1.28233	0.346737	0.794328
375	28.97	29.03	100	98.77	91.36	sp|Q15843|NEDD8_HUMAN	NEDD8 GN=NEDD8	25	1.28233	0.622402	1.10662	1.15878	1.52757
376	28.9	31.48	70.84	41.87	38.5	sp|Q9NZN3|EHD3_HUMAN	EH domain-containing protein 3 GN=EHD3	20	0.990832	0.504584	1.03753	0.954993	1.02802
377	28.88	28.99	72.45	38.46	37.21	sp|Q92558|WASF1_HUMAN	Wiskott-Aldrich syndrome protein family member 1 GN=WASF1	18	0.990832	0.99224	1.1272	0.879022	1.11686
378	28.69	28.69	93.61	41.55	41.55	sp|P10412|H14_HUMAN	Histone H1.4 GN=HIST1H1E	18
379	28.45	36.72	80.33	47.7	34.52	sp|O43236|SEPT4_HUMAN	Septin-4 GN=SEPT4	23	0.816582	0.763275	1.13763	0.591562	0.928966
380	28.44	29.97	89.73	44.64	44.64	sp|Q9H444|CHM4B_HUMAN	Charged multivesicular body protein 4b GN=CHMP4B	20	1.2942	0.0920559	1.1272	1.14815	1.58489
381	28.42	29.79	80	51.65	49.87	sp|P31153|METK2_HUMAN	S-adenosylmethionine synthase isoform type-2 GN=MAT2A	18	0.862979	0.643149	1.09648	0.698232	0.946237
382	28.42	28.42	86.69	62.34	56.17	sp|Q16775|GLO2_HUMAN	Hydroxyacylglutathione hydrolase, mitochondrial GN=HAGH	24	1.15878	0.434201	1.13763	1.01859	1.57036
383	28.25	28.25	67.18	49.69	47.55	sp|P01859|IGHG2_HUMAN	Ig gamma-2 chain C region GN=IGHG2	20	4.01791	0.0140484	1.83654	2.18776	31.6228
384	28.2	28.2	65.22	51.01	38.26	sp|Q14982|OPCM_HUMAN	Opioid-binding protein/cell adhesion molecule GN=OPCML	32	1.40605	0.0615636	1.11686	1.25892	1.87068
385	28.13	28.16	66.27	37.8	31.17	sp|P31040|DHSA_HUMAN	Succinate dehydrogenase [ubiquinone] flavoprotein subunit, mitochondrial GN=SDHA	21	0.751623	0.444605	1.1695	0.580764	0.879022
386	28.1	30.14	57.48	57.14	52.72	sp|P45880|VDAC2_HUMAN	Voltage-dependent anion-selective channel protein 2 GN=VDAC2	25	0.57544	0.093788	1.25892	0.436516	0.724436
387	27.88	27.88	75.27	48.64	47.28	sp|P21810|PGS1_HUMAN	Biglycan GN=BGN	21	1.31826	0.0893278	1.15878	1.13763	1.72187
388	27.79	27.85	99.19	53.23	53.23	sp|Q07955|SRSF1_HUMAN	Serine/arginine-rich splicing factor 1 GN=SRSF1	16	1.24738	0.236322	1.11686	1.11686	1.59956
389	27.71	32.9	98.07	67.63	67.63	sp|P30405|PPIF_HUMAN	Peptidyl-prolyl cis-trans isomerase F, mitochondrial GN=PPIF	28	1.08643	0.849355	1.08643	1	1.23595
390	27.66	27.66	97.02	58.72	57.87	sp|Q9BRQ6|CHCH6_HUMAN	Coiled-coil-helix-coiled-coil-helix domain-containing protein 6, mitochondrial GN=CHCHD6	19	1.11686	0.23523	1.11686	1	1.24738
391	27.63	27.64	49.22	28.78	25.19	sp|O95197|RTN3_HUMAN	Reticulon-3 GN=RTN3	20	0.990832	0.705469	1.25892	0.809096	1.24738
392	27.52	27.52	85.23	50	47.32	sp|P05141|ADT2_HUMAN	ADP/ATP translocase 2 GN=SLC25A5	18	1.31826	0.492135	1.44544	0.912011	2.35505
393	27.42	27.61	94.48	83.44	83.44	sp|Q13526|PIN1_HUMAN	Peptidyl-prolyl cis-trans isomerase NIMA-interacting 1 GN=PIN1	36	1	0.917133	1.07647	0.928966	1.07647
394	27.36	27.43	97.09	65.05	64.08	sp|P62805|H4_HUMAN	Histone H4 GN=HIST1H4A	15	1.0666	0.65046	1.07647	0.990832	1.19124
395	27.24	27.26	69.24	31.53	29.52	sp|P10515|ODP2_HUMAN	Dihydrolipoyllysine-residue acetyltransferase component of pyruvate dehydrogenase complex, mitochondrial GN=DLAT	20	0.340408	0.00226718	1.57036	0.047863	0.534564
396	26.93	26.96	65.94	29.53	29.53	sp|Q8IZP0|ABI1_HUMAN	Abl interactor 1 GN=ABI1	18	1.22462	0.543726	1.1695	1.04713	1.5417
397	26.89	26.96	72.56	39.18	34.56	sp|Q16891|IMMT_HUMAN	Mitochondrial inner membrane protein GN=IMMT	17	1.01859	0.278233	1.04713	0.972747	1.0666
398	26.81	26.82	73.18	57.09	57.09	sp|P00915|CAH1_HUMAN	Carbonic anhydrase 1 GN=CA1	23	0.685488	0.188386	1.18032	0.49204	0.809096
399	26.78	26.87	78.52	37.09	34.27	sp|Q02818|NUCB1_HUMAN	Nucleobindin-1 GN=NUCB1	15	1.19124	0.277055	1.13763	1.04713	1.49969
400	26.75	26.75	99.12	82.3	82.3	sp|O95182|NDUA7_HUMAN	NADH dehydrogenase [ubiquinone] 1 alpha subcomplex subunit 7 GN=NDUFA7	16	0.928966	0.922596	1.05682	0.862979	0.981748
401	26.71	26.84	74.72	45.56	43.96	sp|P17980|PRS6A_HUMAN	26S protease regulatory subunit 6A GN=PSMC3	16	1.13763	0.794639	1.10662	1.02802	1.38038
402	26.67	26.67	74.29	72.38	72.38	sp|P09211|GSTP1_HUMAN	Glutathione S-transferase P GN=GSTP1	38	0.619441	0.092452	1.1695	0.180302	0.724436
403	26.58	26.71	87.48	40.77	37.4	sp|O94819|KBTBB_HUMAN	Kelch repeat and BTB domain-containing protein 11 GN=KBTBD11	15	1.03753	0.852	1.14815	0.903649	1.19124
404	26.57	26.72	68.61	35.32	30.31	sp|P41250|SYG_HUMAN	Glycine--tRNA ligase GN=GARS	15	0.524808	0.0237476	1.27057	0.20893	0.666807
405	26.55	26.55	78.57	59.52	59.05	sp|O00217|NDUS8_HUMAN	NADH dehydrogenase [ubiquinone] iron-sulfur protein 8, mitochondrial GN=NDUFS8	28	0.847227	0.829263	1.08643	0.751623	0.92045
406	26.54	27.9	68.76	25.39	20.17	sp|O60282|KIF5C_HUMAN	Kinesin heavy chain isoform 5C GN=KIF5C	17	0.954993	0.59689	1.04713	0.912011	1
407	26.48	26.49	69.37	55.63	51.76	sp|Q9BPW8|NIPS1_HUMAN	Protein NipSnap homolog 1 GN=NIPSNAP1	20	0.559758	0.138328	1.2942	0.183654	0.724436
408	26.43	28.95	65.7	45.65	42.75	sp|O75874|IDHC_HUMAN	Isocitrate dehydrogenase [NADP] cytoplasmic GN=IDH1	16	0.679204	0.317677	1.23595	0.30479	0.83946
409	26.35	26.38	98.86	98.86	98.86	sp|Q8N6N7|ACBD7_HUMAN	Acyl-CoA-binding domain-containing protein 7 GN=ACBD7	18	0.737904	0.201412	1.1272	0.625173	0.831764
410	26.33	29.74	94.91	70.37	57.87	sp|P23284|PPIB_HUMAN	Peptidyl-prolyl cis-trans isomerase B GN=PPIB	17	0.349945	0.0190232	1.67494	0.109648	0.586138
411	26.31	26.33	65.84	34.49	31.52	sp|O75083|WDR1_HUMAN	WD repeat-containing protein 1 GN=WDR1	15	0.457088	0.034171	1.44544	0.0981748	0.660694
412	26.26	26.3	100	79.31	79.31	sp|Q15819|UB2V2_HUMAN	Ubiquitin-conjugating enzyme E2 variant 2 GN=UBE2V2	34	1.13763	0.552625	1.07647	1.05682	1.2942
413	26.23	30.54	60.34	32.76	26.9	sp|Q15700|DLG2_HUMAN	Disks large homolog 2 GN=DLG2	19	1.11686	0.597918	1.1272	0.990832	1.31826
414	26.23	26.94	75.52	34.65	29.94	sp|P40227|TCPZ_HUMAN	T-complex protein 1 subunit zeta GN=CCT6A	16	1.1272	0.808026	1.1272	1	1.2942
415	26.14	28.44	81.63	46.94	37.66	sp|P50991|TCPD_HUMAN	T-complex protein 1 subunit delta GN=CCT4	17	1.14815	0.832141	1.20226	0.954993	1.41906
416	26.12	26.13	86.99	38.01	34.15	sp|O60784|TOM1_HUMAN	Target of Myb protein 1 GN=TOM1	14	0.92045	0.805839	1.18032	0.772681	1.08643
417	26.08	26.08	96.7	80.22	80.22	sp|P07919|QCR6_HUMAN	Cytochrome b-c1 complex subunit 6, mitochondrial GN=UQCRH	36	1.45881	0.0229896	1.18032	1.23595	1.90546
418	26.04	26.1	71.47	40	40	sp|P25685|DNJB1_HUMAN	DnaJ homolog subfamily B member 1 GN=DNAJB1	14	0.794328	0.569112	1.14815	0.654636	0.912011
419	26.03	79.82	100	96.6	96.6	sp|P02042|HBD_HUMAN	Hemoglobin subunit delta GN=HBD	152	0.539511	0.0131313	1.21339	0.172187	0.654636
420	26.03	26.04	100	66.07	66.07	sp|P30049|ATPD_HUMAN	ATP synthase subunit delta, mitochondrial GN=ATP5D	46	1.1695	0.608511	1.07647	1.08643	1.34276
421	26.03	26.03	60.86	44.86	44.86	sp|Q9Y3F4|STRAP_HUMAN	Serine-threonine kinase receptor-associated protein GN=STRAP	16	0.801678	0.295495	1.15878	0.654636	0.928966
422	26.02	26.15	98.99	91.92	91.92	sp|P14621|ACYP2_HUMAN	Acylphosphatase-2 GN=ACYP2	16	1.08643	0.680863	1.08643	1	1.28233
423	26.01	26.01	99.07	99.07	99.07	sp|P62942|FKB1A_HUMAN	Peptidyl-prolyl cis-trans isomerase FKBP1A GN=FKBP1A	19	1.59956	0.0721727	1.18032	1.35519	2.44343
424	25.97	25.99	84.39	56.37	56.37	sp|Q16836|HCDH_HUMAN	Hydroxyacyl-coenzyme A dehydrogenase, mitochondrial GN=HADH	14	0.510505	0.0458308	1.34276	0.057544	0.685488
425	25.81	25.85	68.63	45.42	45.42	sp|P50897|PPT1_HUMAN	Palmitoyl-protein thioesterase 1 GN=PPT1	38	1.25892	0.30158	1.09648	1.14815	1.5417
426	25.74	46.82	74.53	44.51	37.89	sp|Q92599|SEPT8_HUMAN	Septin-8 GN=SEPT8	29	1.00925	0.981229	1.03753	0.972747	1.04713
427	25.71	25.71	51.31	27.58	25.58	sp|Q16643|DREB_HUMAN	Drebrin GN=DBN1	15	1.19124	0.137891	1.15878	1.02802	1.70608
428	25.68	25.69	61.09	18.67	18.06	sp|Q00839|HNRPU_HUMAN	Heterogeneous nuclear ribonucleoprotein U GN=HNRNPU	16	1.65959	0.111077	1.2942	1.28233	3.01995
429	25.59	25.64	65.68	33.11	33.11	sp|Q92499|DDX1_HUMAN	ATP-dependent RNA helicase DDX1 GN=DDX1	16	0.765597	0.572926	1.21339	0.501187	0.928966
430	25.59	25.6	64.71	25.78	21.6	sp|P11586|C1TC_HUMAN	C-1-tetrahydrofolate synthase, cytoplasmic GN=MTHFD1	14	0.912011	0.379888	1.1695	0.717794	1.0666
431	25.52	25.64	78.36	37.35	33.33	sp|Q07866|KLC1_HUMAN	Kinesin light chain 1 GN=KLC1	18	0.981748	0.756954	1.0666	0.92045	1.04713
432	25.47	25.53	98.54	95.62	75.91	sp|P52758|UK114_HUMAN	Ribonuclease UK114 GN=HRSP12	19	0.642688	0.238219	1.14815	0.483059	0.737904
433	25.46	25.46	76.16	44.51	42.41	sp|Q16204|CCDC6_HUMAN	Coiled-coil domain-containing protein 6 GN=CCDC6	15	1.48594	0.0462861	1.21339	1.22462	2.05116
434	25.45	26.79	70.7	40.75	36.17	sp|Q6H8Q1|ABLM2_HUMAN	Actin-binding LIM protein 2 GN=ABLIM2	15	0.816582	0.649825	1.13763	0.654636	0.928966
435	25.36	26.64	75.63	56.56	55	sp|P08758|ANXA5_HUMAN	Annexin A5 GN=ANXA5	17	0.794328	0.146687	1.18032	0.267917	0.937562
436	25.36	25.36	93.97	60.34	60.34	sp|P63027|VAMP2_HUMAN	Vesicle-associated membrane protein 2 GN=VAMP2	27	1.44544	0.353222	1.19124	1.21339	2.0893
437	25.34	25.37	100	65.89	51.94	sp|Q9BTM1|H2AJ_HUMAN	Histone H2A.J GN=H2AFJ	27	0.855067	0.867941	1.43219	0.554626	1.22462
438	25.3	25.3	79.29	53.85	53.85	sp|P13073|COX41_HUMAN	Cytochrome c oxidase subunit 4 isoform 1, mitochondrial GN=COX4I1	15	0.691831	0.411897	1.20226	0.428549	0.831764
439	25.24	25.26	69.98	32.54	28.59	sp|O43390|HNRPR_HUMAN	Heterogeneous nuclear ribonucleoprotein R GN=HNRNPR	15	0.744732	0.388477	1.20226	0.457088	0.895365
440	25.21	25.32	63.9	50.18	50.18	sp|P29218|IMPA1_HUMAN	Inositol monophosphatase 1 GN=IMPA1	17	1.22462	0.509684	1.11686	1.09648	1.64437
441	25.2	33.87	79.13	30.67	25.99	sp|O94973|AP2A2_HUMAN	AP-2 complex subunit alpha-2 GN=AP2A2	21	0.981748	0.736485	1.03753	0.946237	1.01859
442	25.2	25.21	63.78	26.75	26.75	sp|Q969P0|IGSF8_HUMAN	Immunoglobulin superfamily member 8 GN=IGSF8	15	2.12814	0.0361268	1.45881	1.45881	14.3219
443	25.19	25.25	72.61	37.09	30.8	sp|P40939|ECHA_HUMAN	Trifunctional enzyme subunit alpha, mitochondrial GN=HADHA	15	0.519996	0.125727	1.45881	0.101859	0.758578
444	25.17	54	70.78	57.58	55.41	sp|P68104|EF1A1_HUMAN	Elongation factor 1-alpha 1 GN=EEF1A1	46	1.04713	0.96604	1.1695	0.895365	1.27057
445	25.07	25.07	43.45	20.29	19.33	sp|P20916|MAG_HUMAN	Myelin-associated glycoprotein GN=MAG	20	1.28233	0.53362	1.19124	1.07647	2.12814
446	25.05	25.23	71.22	42.86	33.54	sp|P52209|6PGD_HUMAN	6-phosphogluconate dehydrogenase, decarboxylating GN=PGD	14	0.505825	0.0484941	1.43219	0.123595	0.724436
447	25.04	25.05	50.61	40.88	32.36	sp|O60268|K0513_HUMAN	Uncharacterized protein KIAA0513 GN=KIAA0513	15	0.691831	0.173765	1.15878	0.539511	0.801678
448	25.02	26.92	85.55	54.69	54.69	sp|P30048|PRDX3_HUMAN	Thioredoxin-dependent peroxide reductase, mitochondrial GN=PRDX3	29	0.613762	0.0779164	1.23595	0.457088	0.758578
449	24.98	25.14	76.42	72.93	70.74	sp|P68402|PA1B2_HUMAN	Platelet-activating factor acetylhydrolase IB subunit beta GN=PAFAH1B2	20	0.570164	0.247918	1.22462	0.353183	0.698232
450	24.94	24.97	61.96	45.69	43.78	sp|P61158|ARP3_HUMAN	Actin-related protein 3 GN=ACTR3	15	1.10662	0.544974	1.19124	0.928966	1.51356
451	24.6	24.65	83.23	31.14	28.94	sp|O00330|ODPX_HUMAN	Pyruvate dehydrogenase protein X component, mitochondrial GN=PDHX	15	0.751623	0.242405	1.11686	0.619441	0.83946
452	24.52	24.56	89.73	57.79	53.23	sp|P25786|PSA1_HUMAN	Proteasome subunit alpha type-1 GN=PSMA1	15	0.510505	0.0792574	1.33045	0.291072	0.679204
453	24.52	24.52	79.46	72.87	72.87	sp|O95336|6PGL_HUMAN	6-phosphogluconolactonase GN=PGLS	19	0.57544	0.0523628	1.23595	0.283139	0.711214
454	24.48	24.48	67.13	47.22	44.44	sp|P62826|RAN_HUMAN	GTP-binding nuclear protein Ran GN=RAN	18	0.57544	0.0530487	1.28233	0.413047	0.737904
455	24.46	25.69	96.19	77.14	77.14	sp|P99999|CYC_HUMAN	Cytochrome c GN=CYCS	17	0.625173	0.019821	1.15878	0.413047	0.724436
456	24.43	24.44	59.13	21.44	17.49	sp|Q9BX66|SRBS1_HUMAN	Sorbin and SH3 domain-containing protein 1 GN=SORBS1	17	1.0666	0.958009	1.15878	0.92045	1.30617
457	24.41	24.48	79.16	23.14	23.14	sp|Q8WXF1|PSPC1_HUMAN	Paraspeckle component 1 GN=PSPC1	18	0.847227	0.616083	1.08643	0.731139	0.92045
458	24.4	24.43	74.93	41.59	34.51	sp|P07858|CATB_HUMAN	Cathepsin B GN=CTSB	19	1.43219	0.0754009	1.13763	1.25892	1.78649
459	24.37	55.81	65.4	38.91	36.66	sp|P05023|AT1A1_HUMAN	Sodium/potassium-transporting ATPase subunit alpha-1 GN=ATP1A1	41	2.63027	0.00598381	1.5417	1.70608	24.8886
460	24.27	24.27	65.35	21.96	16.96	sp|Q2M2I8|AAK1_HUMAN	AP2-associated protein kinase 1 GN=AAK1	14	1.2942	0.091721	1.14815	1.1272	1.83654
461	24.2	26.45	72.71	50.71	47.86	sp|P02675|FIBB_HUMAN	Fibrinogen beta chain GN=FGB	15	1.94089	0.00410039	1.45881	1.33045	8.47227
462	24.15	24.22	84.91	30.43	28.9	sp|P38159|RBMX_HUMAN	RNA-binding motif protein, X chromosome GN=RBMX	15	0.824138	0.357459	1.15878	0.648634	0.954993
463	24.13	24.15	66.38	16.38	14.29	sp|P43004|EAA2_HUMAN	Excitatory amino acid transporter 2 GN=SLC1A2	22	2.63027	0.00900747	1.51356	1.7378	10.0925
464	24.08	24.08	99.18	88.52	68.85	sp|O60925|PFD1_HUMAN	Prefoldin subunit 1 GN=PFDN1	14	1.52757	0.228041	1.19124	1.28233	1.97697
465	24.07	24.07	57.21	39.3	33.83	sp|P02763|A1AG1_HUMAN	Alpha-1-acid glycoprotein 1 GN=ORM1	16	0.758578	0.353018	1.15878	0.570164	0.879022
466	24.05	24.05	78.36	39.73	25.75	sp|P52272|HNRPM_HUMAN	Heterogeneous nuclear ribonucleoprotein M GN=HNRNPM	14	0.954993	0.799625	1.13763	0.809096	1.08643
467	24.03	38.12	84.9	54.69	48.16	sp|P27348|1433T_HUMAN	14-3-3 protein theta GN=YWHAQ	33	0.672977	0.425105	1.27057	0.331131	0.855067
468	24.03	24.05	79.33	42.28	42.28	sp|P11310|ACADM_HUMAN	Medium-chain specific acyl-CoA dehydrogenase, mitochondrial GN=ACADM	13	0.529663	0.113165	1.40605	0.301995	0.744732
469	23.95	23.95	100	77.25	77.25	sp|Q9H1K1|ISCU_HUMAN	Iron-sulfur cluster assembly enzyme ISCU, mitochondrial GN=ISCU	15	0.937562	0.760642	1.10662	0.809096	1.03753
470	23.74	24	84.25	51	40.25	sp|Q9UPV7|K1045_HUMAN	Protein KIAA1045 GN=KIAA1045	13	0.685488	0.265464	1.24738	0.42462	0.855067
471	23.72	23.79	61.96	61.96	61.96	sp|P63208|SKP1_HUMAN	S-phase kinase-associated protein 1 GN=SKP1	15	0.737904	0.893146	1.20226	0.505825	0.887156
472	23.71	29.56	67.14	34.56	32.44	sp|Q9UEY8|ADDG_HUMAN	Gamma-adducin GN=ADD3	17	1.14815	0.558776	1.18032	0.972747	1.44544
473	23.6	23.6	85.22	71.3	67.83	sp|P05387|RLA2_HUMAN	60S acidic ribosomal protein P2 GN=RPLP2	14	1.15878	0.436437	1.21339	0.954993	1.88799
474	23.58	27.84	56.27	39.39	39.39	sp|P55209|NP1L1_HUMAN	Nucleosome assembly protein 1-like 1 GN=NAP1L1	22	1.08643	0.283159	1.11686	0.972747	1.27057
475	23.58	23.6	70.92	20.79	20.79	sp|Q9NQX3|GEPH_HUMAN	Gephyrin GN=GPHN	14	0.937562	0.665901	1.13763	0.77983	1.0666
476	23.57	23.68	91.89	69.11	66.02	sp|Q9H0R4|HDHD2_HUMAN	Haloacid dehalogenase-like hydrolase domain-containing protein 2 GN=HDHD2	17	0.539511	0.476672	1.33045	0.210863	0.717794
477	23.57	23.57	16.41	14.24	14.24	sp|P55087|AQP4_HUMAN	Aquaporin-4 GN=AQP4	12	0.625173	0.688425	1.38038	0.346737	0.862979
478	23.54	23.54	76.11	62.1	57.64	sp|Q96GK7|FAH2A_HUMAN	Fumarylacetoacetate hydrolase domain-containing protein 2A GN=FAHD2A	14	0.862979	0.811126	1.15878	0.711214	1
479	23.46	23.46	64.02	37.09	37.09	sp|P02679|FIBG_HUMAN	Fibrinogen gamma chain GN=FGG	17	1.59956	0.0564447	1.36773	1.1695	6.98232
480	23.31	23.94	99.29	77.14	77.14	sp|P35080|PROF2_HUMAN	Profilin-2 GN=PFN2	24	0.895365	0.784795	1.07647	0.816582	0.963829
481	23.29	23.29	67.38	32.62	31.02	sp|P11766|ADHX_HUMAN	Alcohol dehydrogenase class-3 GN=ADH5	12	0.642688	0.24309	1.21339	0.394457	0.77983
482	23.27	23.3	64.02	50.26	48.15	sp|Q16543|CDC37_HUMAN	Hsp90 co-chaperone Cdc37 GN=CDC37	15	0.772681	0.779248	1.15878	0.613762	0.895365
483	23.21	24.43	67.82	50.17	47.06	sp|O43396|TXNL1_HUMAN	Thioredoxin-like protein 1 GN=TXNL1	18	0.972747	0.713751	1.13763	0.83946	1.10662
484	23.21	23.21	95.52	65.47	49.33	sp|P27144|KAD4_HUMAN	Adenylate kinase isoenzyme 4, mitochondrial GN=AK4	12	0.672977	0.164078	1.18032	0.519996	0.794328
485	23.11	25.64	70.04	17.32	12.47	sp|O15020|SPTN2_HUMAN	Spectrin beta chain, brain 2 GN=SPTBN2	20	2.55859	0.0465775	1.64437	1.55597	7.11213
486	23.04	23.07	86.16	77.23	73.66	sp|Q6P587|FAHD1_HUMAN	Acylpyruvase FAHD1, mitochondrial GN=FAHD1	16	1.00925	0.8968	1.11686	0.903649	1.1695
487	23.02	23.02	89.89	53.79	52.35	sp|P47756|CAPZB_HUMAN	F-actin-capping protein subunit beta GN=CAPZB	16	0.855067	0.629268	1.1272	0.672977	0.963829
488	22.97	22.97	50.68	39.19	35.47	sp|Q9UK22|FBX2_HUMAN	F-box only protein 2 GN=FBXO2	18	0.559758	0.321199	1.24738	0.334195	0.698232
489	22.9	22.9	60.87	60.87	60.87	sp|P04271|S100B_HUMAN	Protein S100-B GN=S100B	38	0.711214	0.568407	1.13763	0.413047	0.809096
490	22.88	27.1	74.52	36.9	34.29	sp|O14979|HNRDL_HUMAN	Heterogeneous nuclear ribonucleoprotein D-like GN=HNRPDL	18	0.591562	0.0353414	1.21339	0.390841	0.717794
491	22.86	22.86	96.53	41.96	41.96	sp|P02649|APOE_HUMAN	Apolipoprotein E GN=APOE	16	0.77983	0.390985	1.23595	0.510505	0.963829
492	22.7	22.99	62.6	31.55	30.53	sp|Q02750|MP2K1_HUMAN	Dual specificity mitogen-activated protein kinase kinase 1 GN=MAP2K1	12	0.809096	0.925107	1.1695	0.636796	0.946237
493	22.66	22.7	73.91	34.24	32.43	sp|Q9UQB8|BAIP2_HUMAN	Brain-specific angiogenesis inhibitor 1-associated protein 2 GN=BAIAP2	14	0.870964	0.982756	1.14815	0.642688	1
494	22.61	22.61	72.85	64.24	58.94	sp|P60660|MYL6_HUMAN	Myosin light polypeptide 6 GN=MYL6	27	1.25892	0.270639	1.15878	1.08643	1.55597
495	22.51	22.57	64.2	49.38	44.03	sp|O95292|VAPB_HUMAN	Vesicle-associated membrane protein-associated protein B/C GN=VAPB	15	1.30617	0.261467	1.15878	1.1272	1.75388
496	22.51	22.53	54.44	13.79	9.218	sp|P21333|FLNA_HUMAN	Filamin-A GN=FLNA	15	1.19124	0.389753	1.20226	0.990832	2.208
497	22.5	22.5	80.03	29.79	25.2	sp|P23588|IF4B_HUMAN	Eukaryotic translation initiation factor 4B GN=EIF4B	13	1.22462	0.12172	1.11686	1.09648	1.5417
498	22.49	22.53	64.46	23.38	17.3	sp|O15075|DCLK1_HUMAN	Serine/threonine-protein kinase DCLK1 GN=DCLK1	13	0.619441	0.759639	1.34276	0.192309	0.831764
499	22.48	24.72	61.69	21.89	17.11	sp|O43491|E41L2_HUMAN	Band 4.1-like protein 2 GN=EPB41L2	16	0.711214	0.597269	1.27057	0.519996	0.903649
500	22.47	22.52	62.83	14.95	13.46	sp|Q14203|DCTN1_HUMAN	Dynactin subunit 1 GN=DCTN1	12	0.895365	0.784715	1.1272	0.731139	1.00925
501	22.45	24.89	69.23	23.72	23.08	sp|P08237|K6PF_HUMAN	6-phosphofructokinase, muscle type GN=PFKM	14	1.05682	0.597945	1.1695	0.903649	1.31826
502	22.45	22.46	82.02	31.85	28.25	sp|O75363|BCAS1_HUMAN	Breast carcinoma-amplified sequence 1 GN=BCAS1	19	1.28233	0.247735	1.21339	1.05682	3.13329
503	22.3	22.34	68.81	57.8	57.8	sp|P00492|HPRT_HUMAN	Hypoxanthine-guanine phosphoribosyltransferase GN=HPRT1	18	0.636796	0.0982978	1.21339	0.359749	0.772681
504	22.29	30.85	77.72	45.3	45.3	sp|P13861|KAP2_HUMAN	cAMP-dependent protein kinase type II-alpha regulatory subunit GN=PRKAR2A	21	0.870964	0.786724	1.1272	0.711214	0.981748
505	22.26	22.26	68.8	43.45	36.49	sp|O43488|ARK72_HUMAN	Aflatoxin B1 aldehyde reductase member 2 GN=AKR7A2	14	0.928966	0.677139	1.19124	0.77983	1.10662
506	22.24	22.33	54.02	44.64	44.64	sp|P55327|TPD52_HUMAN	Tumor protein D52 GN=TPD52	14	1.33045	0.148433	1.09648	1.21339	1.49969
507	22.21	23.21	69.61	33.62	25.81	sp|P30153|2AAA_HUMAN	Serine/threonine-protein phosphatase 2A 65 kDa regulatory subunit A alpha isoform GN=PPP2R1A	15	1.05682	0.990407	1.09648	0.963829	1.20226
508	22.18	22.37	78.12	47.07	44.78	sp|P51553|IDH3G_HUMAN	Isocitrate dehydrogenase [NAD] subunit gamma, mitochondrial GN=IDH3G	18	0.539511	0.0578555	1.33045	0.231207	0.717794
509	22.16	39.41	77.12	47.14	41.77	sp|P26038|MOES_HUMAN	Moesin GN=MSN	25	0.981748	0.993917	1.0666	0.92045	1.04713
510	22.13	22.13	68.7	31.93	27.94	sp|P16870|CBPE_HUMAN	Carboxypeptidase E GN=CPE	11	1.43219	0.0691265	1.15878	1.23595	1.80302
511	22.12	22.15	83.38	49.62	47.61	sp|Q9BWD1|THIC_HUMAN	Acetyl-CoA acetyltransferase, cytosolic GN=ACAT2	16	0.772681	0.479218	1.25892	0.539511	0.972747
512	22.11	22.33	71.46	38.56	33.77	sp|Q02790|FKBP4_HUMAN	Peptidyl-prolyl cis-trans isomerase FKBP4 GN=FKBP4	12	0.895365	0.269078	1.09648	0.794328	0.981748
513	22.09	22.11	63.17	35.12	32.98	sp|Q9GZM7|TINAL_HUMAN	Tubulointerstitial nephritis antigen-like GN=TINAGL1	13	0.954993	0.855004	1.13763	0.816582	1.08643
514	22.06	23.84	84.78	60.87	59.06	sp|Q9NQR4|NIT2_HUMAN	Omega-amidase NIT2 GN=NIT2	12	0.831764	0.534942	1.08643	0.698232	0.903649
515	22.05	22.06	47.68	19.95	18.31	sp|P13798|ACPH_HUMAN	Acylamino-acid-releasing enzyme GN=APEH	13	0.801678	0.458194	1.13763	0.619441	0.912011
516	22.03	22.35	81.27	55.04	53.89	sp|Q8IW45|NNRD_HUMAN	ATP-dependent (S)-NAD(P)H-hydrate dehydratase GN=CARKD	11	0.717794	0.689658	1.33045	0.359749	0.954993
517	22.03	22.27	52.71	39.91	36.66	sp|P13489|RINI_HUMAN	Ribonuclease inhibitor GN=RNH1	13	0.42462	0.145895	1.61436	0.0758578	0.685488
518	22	22.01	79.55	51.82	51.82	sp|P20336|RAB3A_HUMAN	Ras-related protein Rab-3A GN=RAB3A	13	0.724436	0.657675	1.20226	0.47863	0.870964
519	22	22.01	52.88	48.69	48.69	sp|P60953|CDC42_HUMAN	Cell division control protein 42 homolog GN=CDC42	15	0.972747	0.482656	1.13763	0.824138	1.10662
520	22	22	40.96	34.54	34.54	sp|P39687|AN32A_HUMAN	Acidic leucine-rich nuclear phosphoprotein 32 family member A GN=ANP32A	11	1.1695	0.724948	1.10662	1.05682	1.36773
521	21.76	21.81	80.26	30.59	29.61	sp|O94826|TOM70_HUMAN	Mitochondrial import receptor subunit TOM70 GN=TOMM70A	16	0.666807	0.700503	1.28233	0.42462	0.855067
522	21.76	21.8	69.59	23.72	19.64	sp|O15083|ERC2_HUMAN	ERC protein 2 GN=ERC2	17	1.13763	0.497805	1.1272	1.00925	1.35519
523	21.72	25.82	89.45	75.88	75.88	sp|P37802|TAGL2_HUMAN	Transgelin-2 GN=TAGLN2	24	0.855067	0.572864	1.09648	0.744732	0.937562
524	21.69	21.69	50.17	36.36	35.14	sp|Q15942|ZYX_HUMAN	Zyxin GN=ZYX	13	1.15878	0.780227	1.1272	1.02802	1.35519
525	21.66	21.68	59.72	50.28	50.28	sp|P28482|MK01_HUMAN	Mitogen-activated protein kinase 1 GN=MAPK1	15	0.903649	0.959692	1.24738	0.711214	1.1272
526	21.48	381.11	88.06	88.06	88.06	sp|P07437|TBB5_HUMAN	Tubulin beta chain GN=TUBB	764	0.83946	0.585797	1.09648	0.691831	0.92045
527	21.42	21.42	72.08	43.51	38.1	sp|P02790|HEMO_HUMAN	Hemopexin GN=HPX	16	0.937562	0.779063	1.14815	0.809096	1.07647
528	21.34	21.34	87.86	80.1	80.1	sp|P30043|BLVRB_HUMAN	Flavin reductase (NADPH) GN=BLVRB	20	0.698232	0.611565	1.24738	0.265461	0.870964
529	21.31	21.32	65.64	28.93	27.04	sp|P43243|MATR3_HUMAN	Matrin-3 GN=MATR3	17	1.33045	0.229058	1.19124	1.11686	1.6293
530	21.3	25.48	61.49	21.89	21.89	sp|Q96AE4|FUBP1_HUMAN	Far upstream element-binding protein 1 GN=FUBP1	16	1.00925	0.896262	1.18032	0.855067	1.21339
531	21.25	21.26	57.38	46.64	43.62	sp|Q9H115|SNAB_HUMAN	Beta-soluble NSF attachment protein GN=NAPB	14	0.83946	0.773337	1.20226	0.405508	1.00925
532	21.23	21.24	73.96	51.15	50	sp|O60664|PLIN3_HUMAN	Perilipin-3 GN=PLIN3	14	0.954993	0.7036	1.23595	0.751623	1.18032
533	21.23	21.23	62.73	40.59	40.59	sp|P22676|CALB2_HUMAN	Calretinin GN=CALB2	12	0.937562	0.951474	1.1272	0.801678	1.05682
534	21.05	21.09	54.64	19.97	19.97	sp|Q16799|RTN1_HUMAN	Reticulon-1 GN=RTN1	18	1.5417	0.0949121	1.19124	1.2942	2.10863
535	21	23.3	82.58	57.2	49.24	sp|O75489|NDUS3_HUMAN	NADH dehydrogenase [ubiquinone] iron-sulfur protein 3, mitochondrial GN=NDUFS3	12	0.559758	0.0513372	1.28233	0.207014	0.717794
536	20.97	20.98	62.77	62.77	62.77	sp|P23297|S10A1_HUMAN	Protein S100-A1 GN=S100A1	26	0.704693	0.2373	1.28233	0.37325	0.903649
537	20.91	20.94	61.84	32.87	32.18	sp|Q96CW1|AP2M1_HUMAN	AP-2 complex subunit mu GN=AP2M1	13	0.855067	0.65095	1.22462	0.630957	1.04713
538	20.88	20.92	74.55	47.27	45.97	sp|O43837|IDH3B_HUMAN	Isocitrate dehydrogenase [NAD] subunit beta, mitochondrial GN=IDH3B	21	0.394457	0.0762238	1.64437	0.0751623	0.648634
539	20.87	21.59	75.38	25.53	21.02	sp|Q9Y4L1|HYOU1_HUMAN	Hypoxia up-regulated protein 1 GN=HYOU1	17	0.744732	0.200862	1.24738	0.380189	0.928966
540	20.87	20.91	63.55	55.18	54.85	sp|Q15493|RGN_HUMAN	Regucalcin GN=RGN	12	1.70608	0.159273	1.30617	1.30617	6.0256
541	20.85	20.98	70.17	30.02	23.57	sp|Q99832|TCPH_HUMAN	T-complex protein 1 subunit eta GN=CCT7	13	0.870964	0.724617	1.14815	0.679204	1
542	20.82	21.49	75.8	59.07	55.16	sp|P29692|EF1D_HUMAN	Elongation factor 1-delta GN=EEF1D	19	1.03753	0.846738	1.1272	0.92045	1.19124
543	20.79	20.82	68.18	50	50	sp|P63241|IF5A1_HUMAN	Eukaryotic translation initiation factor 5A-1 GN=EIF5A	12	0.717794	0.352156	1.15878	0.496592	0.831764
544	20.78	20.8	63.77	25.21	21.72	sp|Q14697|GANAB_HUMAN	Neutral alpha-glucosidase AB GN=GANAB	17	0.390841	0.00670512	1.61436	0.0717794	0.630957
545	20.68	22.17	100	89.74	89.74	sp|Q92686|NEUG_HUMAN	Neurogranin GN=NRGN	22	1.55597	0.138835	1.23595	1.25892	2.48886
546	20.66	20.68	76.7	44.42	36.17	sp|O60884|DNJA2_HUMAN	DnaJ homolog subfamily A member 2 GN=DNAJA2	10	1.41906	0.478386	1.21339	1.1695	1.90546
547	20.65	20.71	69.58	53.5	50.7	sp|P52907|CAZA1_HUMAN	F-actin-capping protein subunit alpha-1 GN=CAPZA1	16	0.831764	0.872522	1.20226	0.685488	1
548	20.62	20.63	65.21	38.14	31.44	sp|Q8NFZ8|CADM4_HUMAN	Cell adhesion molecule 4 GN=CADM4	18	1.43219	0.290258	1.19124	1.20226	2.91072
549	20.58	20.63	68.25	42.62	36.21	sp|P28289|TMOD1_HUMAN	Tropomodulin-1 GN=TMOD1	11	0.862979	0.658612	1.15878	0.711214	1
550	20.56	20.58	97.35	78.31	61.9	sp|P01112|RASH_HUMAN	GTPase HRas GN=HRAS	10	1.02802	0.815792	1.20226	0.855067	1.28233
551	20.52	20.53	45.35	43.02	43.02	sp|P13693|TCTP_HUMAN	Translationally-controlled tumor protein GN=TPT1	12	0.972747	0.832417	1.14815	0.816582	1.11686
552	20.52	20.52	92.86	65.58	65.58	sp|P68036|UB2L3_HUMAN	Ubiquitin-conjugating enzyme E2 L3 GN=UBE2L3	11	1.10662	0.982206	1.21339	0.912011	1.40605
553	20.51	20.57	73.48	50	45.43	sp|Q9UBQ7|GRHPR_HUMAN	Glyoxylate reductase/hydroxypyruvate reductase GN=GRHPR	13	0.654636	0.550303	1.25892	0.138038	0.824138
554	20.49	20.5	53.64	25.27	25.27	sp|Q14247|SRC8_HUMAN	Src substrate cortactin GN=CTTN	13	0.963829	0.873348	1.11686	0.824138	1.07647
555	20.41	20.49	61.35	15.74	13.07	sp|Q9NYI0|PSD3_HUMAN	PH and SEC7 domain-containing protein 3 GN=PSD3	12	0.691831	0.340699	1.14815	0.559758	0.794328
556	20.41	20.45	79.79	62.06	54.26	sp|Q07021|C1QBP_HUMAN	Complement component 1 Q subcomponent-binding protein, mitochondrial GN=C1QBP	13	1.52757	0.335772	1.22462	1.24738	2.24905
557	20.19	20.47	55.46	33.18	28.51	sp|P55795|HNRH2_HUMAN	Heterogeneous nuclear ribonucleoprotein H2 GN=HNRNPH2	12	0.912011	0.484077	1.10662	0.824138	1.00925
558	20.18	22.87	52.66	7.542	5.982	sp|Q9Y6V0|PCLO_HUMAN	Protein piccolo GN=PCLO	20	1.21339	0.374121	1.20226	1.00925	1.5417
559	20.11	20.11	69.78	54.4	54.4	sp|Q9Y2B0|CNPY2_HUMAN	Protein canopy homolog 2 GN=CNPY2	11	1.11686	0.630753	1.1695	0.954993	1.39316
560	20.08	20.19	81.11	52.96	51.11	sp|Q9H008|LHPP_HUMAN	Phospholysine phosphohistidine inorganic pyrophosphate phosphatase GN=LHPP	11	0.654636	0.46803	1.25892	0.474242	0.824138
561	20.08	20.13	79.53	33.48	33.48	sp|Q7L099|RUFY3_HUMAN	Protein RUFY3 GN=RUFY3	11	1.01859	0.907849	1.05682	0.963829	1.07647
562	20.06	20.1	57.9	35.17	35.17	sp|O14773|TPP1_HUMAN	Tripeptidyl-peptidase 1 GN=TPP1	23	1.45881	0.292715	1.1695	1.24738	1.90546
563	20.04	20.06	80.66	66.42	49.64	sp|Q9H0E2|TOLIP_HUMAN	Toll-interacting protein GN=TOLLIP	14	0.895365	0.891726	1.08643	0.801678	0.972747
564	20.03	20.12	44.35	31.64	31.64	sp|P10915|HPLN1_HUMAN	Hyaluronan and proteoglycan link protein 1 GN=HAPLN1	11	0.731139	0.342315	1.19124	0.57544	0.870964
565	20.03	20.04	69.55	37.58	31.53	sp|Q9P2R7|SUCB1_HUMAN	Succinyl-CoA ligase [ADP-forming] subunit beta, mitochondrial GN=SUCLA2	12	0.510505	0.023547	1.25892	0.237684	0.642688
566	20.01	20.37	84.25	66.93	66.93	sp|P53999|TCP4_HUMAN	Activated RNA polymerase II transcriptional coactivator p15 GN=SUB1	14	1.1695	0.272904	1.14815	1.01859	1.44544
567	20	20.43	96.75	75.32	75.32	sp|Q9UHV9|PFD2_HUMAN	Prefoldin subunit 2 GN=PFDN2	14	1.28233	0.303027	1.10662	1.15878	1.55597
568	20	20	56.57	55.56	54.55	sp|P30626|SORCN_HUMAN	Sorcin GN=SRI	17	0.990832	0.934696	1.02802	0.963829	1.01859
569	20	20	98.96	94.79	94.79	sp|Q9NP97|DLRB1_HUMAN	Dynein light chain roadblock-type 1 GN=DYNLRB1	24	0.92045	0.738664	1.1695	0.772681	1.07647
570	19.99	20.05	76.82	36.36	31.59	sp|Q8TF74|WIPF2_HUMAN	WAS/WASL-interacting protein family member 2 GN=WIPF2	11	1.00925	0.306957	1.08643	0.928966	1.11686
571	19.94	19.95	65.96	36.17	36.17	sp|P34949|MPI_HUMAN	Mannose-6-phosphate isomerase GN=MPI	12	0.711214	0.331643	1.14815	0.457088	0.816582
572	19.91	19.91	71.32	50	45.94	sp|Q92597|NDRG1_HUMAN	Protein NDRG1 GN=NDRG1	18	0.92045	0.987361	1.1272	0.787046	1.03753
573	19.87	19.87	69.35	40.18	38.39	sp|P31937|3HIDH_HUMAN	3-hydroxyisobutyrate dehydrogenase, mitochondrial GN=HIBADH	14	0.666807	0.248096	1.2942	0.487529	0.862979
574	19.84	19.94	64.98	20.23	19.46	sp|P49591|SYSC_HUMAN	Serine--tRNA ligase, cytoplasmic GN=SARS	10	0.630957	0.204333	1.30617	0.322107	0.824138
575	19.84	19.92	84.27	25.97	15.55	sp|Q9C0H9|SRCN1_HUMAN	SRC kinase signaling inhibitor 1 GN=SRCIN1	13	1.58489	0.0284172	1.39316	1.13763	3.40408
576	19.82	19.83	58.29	23.37	23.37	sp|Q9Y639|NPTN_HUMAN	Neuroplastin GN=NPTN	17	0.879022	0.890922	1.10662	0.77983	0.972747
577	19.76	19.78	72.76	41.42	31.34	sp|Q15691|MARE1_HUMAN	Microtubule-associated protein RP/EB family member 1 GN=MAPRE1	9	1.21339	0.765266	1.13763	1.0666	1.61436
578	19.76	19.76	81.82	31.73	25.73	sp|Q8N1G4|LRC47_HUMAN	Leucine-rich repeat-containing protein 47 GN=LRRC47	14	0.831764	0.329329	1.1272	0.711214	0.937562
579	19.6	21.51	80.38	43.78	36.12	sp|P43686|PRS6B_HUMAN	26S protease regulatory subunit 6B GN=PSMC4	13	0.801678	0.288692	1.20226	0.524808	0.963829
580	19.59	19.6	80.21	39.93	33.68	sp|Q02878|RL6_HUMAN	60S ribosomal protein L6 GN=RPL6	11	1.13763	0.574964	1.14815	0.990832	1.35519
581	19.59	19.59	75.72	53.09	45.68	sp|Q9H1E3|NUCKS_HUMAN	Nuclear ubiquitous casein and cyclin-dependent kinases substrate GN=NUCKS1	11	1.13763	0.0867577	1.19124	0.954993	1.43219
582	19.55	19.55	77.54	47.9	41.02	sp|Q9NZL9|MAT2B_HUMAN	Methionine adenosyltransferase 2 subunit beta GN=MAT2B	12	1.02802	0.675392	1.10662	0.928966	1.15878
583	19.46	19.48	62.4	16.43	16.43	sp|P49588|SYAC_HUMAN	Alanine--tRNA ligase, cytoplasmic GN=AARS	13	0.387258	0.0434277	1.59956	0.0390841	0.619441
584	19.43	19.43	63.11	34.47	34.47	sp|P11233|RALA_HUMAN	Ras-related protein Ral-A GN=RALA	13	0.946237	0.910767	1.1272	0.831764	1.0666
585	19.37	19.51	70.56	62.94	55.84	sp|P61758|PFD3_HUMAN	Prefoldin subunit 3 GN=VBP1	14	1.39316	0.0715319	1.18032	1.18032	1.90546
586	19.34	19.34	73.71	50.29	50.29	sp|O43181|NDUS4_HUMAN	NADH dehydrogenase [ubiquinone] iron-sulfur protein 4, mitochondrial GN=NDUFS4	14	1.27057	0.138952	1.09648	1.15878	1.48594
587	19.29	19.29	55.24	33.77	33.77	sp|P17302|CXA1_HUMAN	Gap junction alpha-1 protein GN=GJA1	15	2.37684	0.17648	1.48594	1.59956	7.04693
588	19.24	19.45	64.67	17.89	16.53	sp|P53396|ACLY_HUMAN	ATP-citrate synthase GN=ACLY	12	1.20226	0.199719	1.27057	0.946237	1.6293
589	19.16	20.15	100	100	100	sp|P80297|MT1X_HUMAN	Metallothionein-1X GN=MT1X	19	1.35519	0.67781	1.15878	1.1695	2.12814
590	19.11	19.13	91.67	90.91	90.91	sp|O15540|FABP7_HUMAN	Fatty acid-binding protein, brain GN=FABP7	20	1.44544	0.190898	1.14815	1.25892	2.01372
591	19.08	19.13	77.43	38.82	34.18	sp|P55084|ECHB_HUMAN	Trifunctional enzyme subunit beta, mitochondrial GN=HADHB	11	0.630957	0.161646	1.31826	0.172187	0.831764
592	19.06	19.08	51.81	25.75	25.75	sp|Q14515|SPRL1_HUMAN	SPARC-like protein 1 GN=SPARCL1	18	0.972747	0.727083	1.13763	0.879022	1.10662
593	19	19.01	55.2	10.79	8.562	sp|P49327|FAS_HUMAN	Fatty acid synthase GN=FASN	11	0.870964	0.75508	1.21339	0.660694	1.05682
594	18.99	131.58	85.52	68.82	53.9	sp|Q9NY65|TBA8_HUMAN	Tubulin alpha-8 chain GN=TUBA8	209	1.09648	0.696154	1.19124	0.92045	1.45881
595	18.91	18.91	69.99	22.18	19.77	sp|P08123|CO1A2_HUMAN	Collagen alpha-2(I) chain GN=COL1A2	24	1.04713	0.691373	1.09648	0.954993	1.14815
596	18.91	18.91	80.26	52.63	52.63	sp|P61088|UBE2N_HUMAN	Ubiquitin-conjugating enzyme E2 N GN=UBE2N	14	0.591562	0.139635	1.22462	0.369828	0.724436
597	18.9	34.71	71.94	46.89	44.89	sp|Q13557|KCC2D_HUMAN	Calcium/calmodulin-dependent protein kinase type II subunit delta GN=CAMK2D	28	1.43219	0.300845	1.18032	1.21339	1.90546
598	18.82	18.87	77.83	25.28	17.85	sp|O75891|AL1L1_HUMAN	Cytosolic 10-formyltetrahydrofolate dehydrogenase GN=ALDH1L1	12	0.549541	0.156757	1.43219	0.123595	0.787046
599	18.79	18.83	97.07	66.53	62.34	sp|P54819|KAD2_HUMAN	Adenylate kinase 2, mitochondrial GN=AK2	14	1.02802	0.892501	1.18032	0.870964	1.23595
600	18.77	38.35	71.13	36.11	32.82	sp|O43707|ACTN4_HUMAN	Alpha-actinin-4 GN=ACTN4	27	1.01859	0.915886	1.21339	0.83946	1.25892
601	18.76	18.78	79.97	27.33	27.33	sp|O95202|LETM1_HUMAN	LETM1 and EF-hand domain-containing protein 1, mitochondrial GN=LETM1	15	1.07647	0.944458	1.18032	0.912011	1.28233
602	18.69	18.71	59.73	44.3	35.23	sp|P36542|ATPG_HUMAN	ATP synthase subunit gamma, mitochondrial GN=ATP5C1	10	0.912011	0.502821	1.13763	0.672977	1.03753
603	18.67	18.91	73.34	18.17	18.17	sp|Q9NSD9|SYFB_HUMAN	Phenylalanine--tRNA ligase beta subunit GN=FARSB	12	0.887156	0.502059	1.1272	0.737904	1
604	18.61	18.61	65.76	46.78	46.78	sp|P08865|RSSA_HUMAN	40S ribosomal protein SA GN=RPSA	14	0.731139	0.587029	1.13763	0.613762	0.831764
605	18.55	19.86	60	47.92	38.75	sp|P51858|HDGF_HUMAN	Hepatoma-derived growth factor GN=HDGF	10	1.02802	0.589169	1.03753	0.990832	1.0666
606	18.49	18.53	92.74	48.39	45.97	sp|Q15056|IF4H_HUMAN	Eukaryotic translation initiation factor 4H GN=EIF4H	18	1.0666	0.577933	1.07647	0.990832	1.20226
607	18.45	19.91	81.98	36.92	33.72	sp|Q9P121|NTRI_HUMAN	Neurotrimin GN=NTM	17	1.04713	0.55817	1.10662	0.946237	1.18032
608	18.44	18.44	75.58	35.31	35.31	sp|P46109|CRKL_HUMAN	Crk-like protein GN=CRKL	11	0.990832	0.768237	1.04713	0.946237	1.03753
609	18.4	18.41	79.25	74.53	74.53	sp|P0CG05|LAC2_HUMAN	Ig lambda-2 chain C regions GN=IGLC2	13	3.76704	0.0336823	1.95885	1.92309	27.5423
610	18.34	18.34	93.65	74.07	70.9	sp|Q9NRV9|HEBP1_HUMAN	Heme-binding protein 1 GN=HEBP1	10	1.31826	0.54831	1.1695	1.1272	1.6293
611	18.3	18.52	70.91	46.91	42.18	sp|O94903|PROSC_HUMAN	Proline synthase co-transcribed bacterial homolog protein GN=PROSC	10	0.580764	0.722947	1.31826	0.246604	0.765597
612	18.26	18.31	97.1	75.36	72.46	sp|P62857|RS28_HUMAN	40S ribosomal protein S28 GN=RPS28	9	1.38038	0.401845	1.13763	1.21339	1.7378
613	18.25	18.26	70.39	13.01	13.01	sp|P29120|NEC1_HUMAN	Neuroendocrine convertase 1 GN=PCSK1	10	1.07647	0.869349	1.11686	0.963829	1.21339
614	18.22	18.28	98.99	80.81	69.7	sp|O43678|NDUA2_HUMAN	NADH dehydrogenase [ubiquinone] 1 alpha subcomplex subunit 2 GN=NDUFA2	24	0.972747	0.485687	1.04713	0.928966	1.01859
615	18.22	18.22	51.95	32.42	32.42	sp|P24539|AT5F1_HUMAN	ATP synthase subunit b, mitochondrial GN=ATP5F1	10	0.981748	0.958273	1.11686	0.862979	1.09648
616	18.19	18.61	52.17	21.46	17.67	sp|P55290|CAD13_HUMAN	Cadherin-13 GN=CDH13	14	1.41906	0.11354	1.14815	1.23595	1.87068
617	18.19	18.19	88.64	80.3	68.94	sp|P25398|RS12_HUMAN	40S ribosomal protein S12 GN=RPS12	15	0.92045	0.906101	1.11686	0.794328	1.02802
618	18.18	18.2	64.81	36.66	36.66	sp|Q96PU8|QKI_HUMAN	Protein quaking GN=QKI	14	1.01859	0.718598	1.18032	0.862979	1.22462
619	18.18	18.18	83.43	74.59	74.59	sp|Q13442|HAP28_HUMAN	28 kDa heat- and acid-stable phosphoprotein GN=PDAP1	13	1.15878	0.395938	1.24738	0.928966	1.48594
620	18.16	18.24	72.75	29.85	24.04	sp|P02452|CO1A1_HUMAN	Collagen alpha-1(I) chain GN=COL1A1	22	1.95885	0.532148	1.47231	1.33045	7.51623
621	18.13	18.16	77.22	30.43	23.48	sp|O95817|BAG3_HUMAN	BAG family molecular chaperone regulator 3 GN=BAG3	10	1.31826	0.639641	1.25892	1.04713	2.29087
622	18.12	20.13	78.65	47.92	47.92	sp|P63000|RAC1_HUMAN	Ras-related C3 botulinum toxin substrate 1 GN=RAC1	15	0.816582	0.62541	1.1695	0.559758	0.954993
623	18.05	18.05	75.66	40.21	40.21	sp|P05090|APOD_HUMAN	Apolipoprotein D GN=APOD	23	1.57036	0.629682	1.18032	1.33045	13.4277
624	18.03	18.07	96.75	85.71	78.57	sp|Q99471|PFD5_HUMAN	Prefoldin subunit 5 GN=PFDN5	11	1.48594	0.206415	1.25892	1.18032	2.77971
625	18.03	18.03	76.23	76.23	76.23	sp|P02735|SAA_HUMAN	Serum amyloid A protein GN=SAA1	12	0.383707	0.108539	1.69044	0.0390841	0.648634
626	18.02	20.28	70.68	32.39	30.63	sp|P10645|CMGA_HUMAN	Chromogranin-A GN=CHGA	11	2.42103	0.139925	1.45881	1.65959	31.0456
627	18.02	18.02	81.21	38.93	38.93	sp|Q8N111|CEND_HUMAN	Cell cycle exit and neuronal differentiation protein 1 GN=CEND1	14	2.53513	0.0735884	1.58489	1.59956	10
628	18.01	18.03	74.36	46.58	44.87	sp|P25787|PSA2_HUMAN	Proteasome subunit alpha type-2 GN=PSMA2	11	0.432514	0.171761	1.48594	0.0580764	0.642688
629	18.01	18.01	60.53	59.65	59.65	sp|O75368|SH3L1_HUMAN	SH3 domain-binding glutamic acid-rich-like protein GN=SH3BGRL	9	1.31826	0.3101	1.20226	1.09648	1.80302
630	18	18.07	78.18	39.7	39.7	sp|P13716|HEM2_HUMAN	Delta-aminolevulinic acid dehydratase GN=ALAD	11	0.672977	0.154646	1.31826	0.251189	0.887156
631	18	18.03	74.45	47.35	47.35	sp|A6NDG6|PGP_HUMAN	Phosphoglycolate phosphatase GN=PGP	10	0.963829	0.880429	1.03753	0.92045	1
632	18	18	79.59	79.59	79.59	sp|P02766|TTHY_HUMAN	Transthyretin GN=TTR	11	1	0.397302	1.0666	0.937562	1.0666
633	17.99	18.01	68.06	31.34	31.34	sp|Q16698|DECR_HUMAN	2,4-dienoyl-CoA reductase, mitochondrial GN=DECR1	11	0.654636	0.105235	1.19124	0.49204	0.77983
634	17.91	19.97	75.11	58.22	54.22	sp|P24534|EF1B_HUMAN	Elongation factor 1-beta GN=EEF1B2	18	0.824138	0.483015	1.09648	0.711214	0.903649
635	17.82	17.84	92.67	25	20.33	sp|Q9P2K5|MYEF2_HUMAN	Myelin expression factor 2 GN=MYEF2	12	0.654636	0.152412	1.18032	0.524808	0.772681
636	17.82	17.82	86.7	46.31	41.63	sp|P62195|PRS8_HUMAN	26S protease regulatory subunit 8 GN=PSMC5	14	1.04713	0.923515	1.09648	0.954993	1.14815
637	17.77	17.89	51.92	34.55	33.74	sp|P04217|A1BG_HUMAN	Alpha-1B-glycoprotein GN=A1BG	10	0.990832	0.938044	1.1272	0.879022	1.11686
638	17.77	17.77	81.94	30.1	28.27	sp|P51888|PRELP_HUMAN	Prolargin GN=PRELP	15	0.77983	0.783708	1.18032	0.564937	0.92045
639	17.63	23.68	62.37	31.45	31.45	sp|P09651|ROA1_HUMAN	Heterogeneous nuclear ribonucleoprotein A1 GN=HNRNPA1	15	0.679204	0.533941	1.21339	0.461318	0.824138
640	17.62	17.66	79.32	20.3	18.79	sp|Q05682|CALD1_HUMAN	Caldesmon GN=CALD1	11	1.20226	0.389369	1.19124	1.00925	1.83654
641	17.55	17.57	74.19	47.98	35.08	sp|Q15773|MLF2_HUMAN	Myeloid leukemia factor 2 GN=MLF2	14	1.33045	0.106335	1.15878	1.14815	1.59956
642	17.48	32.36	78.38	36.04	35.14	sp|Q13554|KCC2B_HUMAN	Calcium/calmodulin-dependent protein kinase type II subunit beta GN=CAMK2B	33	1.48594	0.267094	1.18032	1.25892	3.49945
643	17.48	19.53	90.67	58.03	54.92	sp|P61601|NCALD_HUMAN	Neurocalcin-delta GN=NCALD	17	0.954993	0.632712	1.19124	0.816582	1.13763
644	17.46	17.52	77.6	76	62.4	sp|O14737|PDCD5_HUMAN	Programmed cell death protein 5 GN=PDCD5	16	1.13763	0.552528	1.08643	1.04713	1.30617
645	17.41	17.53	95.65	84.06	84.06	sp|P56385|ATP5I_HUMAN	ATP synthase subunit e, mitochondrial GN=ATP5I	18	0.737904	0.309699	1.18032	0.505825	0.870964
646	17.4	17.49	81.15	57.38	57.38	sp|Q99426|TBCB_HUMAN	Tubulin-folding cofactor B GN=TBCB	10	0.744732	0.230094	1.14815	0.465586	0.855067
647	17.39	17.39	69.21	43.17	43.17	sp|Q9H0W9|CK054_HUMAN	Ester hydrolase C11orf54 GN=C11orf54	11	0.847227	0.723929	1.20226	0.672977	1.01859
648	17.38	17.38	91.18	69.12	69.12	sp|O00244|ATOX1_HUMAN	Copper transport protein ATOX1 GN=ATOX1	9	0.717794	0.501059	1.14815	0.586138	0.824138
649	17.35	17.45	61.36	34.77	32.5	sp|Q15084|PDIA6_HUMAN	Protein disulfide-isomerase A6 GN=PDIA6	11	0.981748	0.45224	1.03753	0.946237	1.01859
650	17.33	17.33	95.73	58.54	54.88	sp|P84103|SRSF3_HUMAN	Serine/arginine-rich splicing factor 3 GN=SRSF3	18	1.18032	0.297259	1.07647	1.09648	1.30617
651	17.23	17.37	61.41	19.58	15.07	sp|P48147|PPCE_HUMAN	Prolyl endopeptidase GN=PREP	10	0.580764	0.00920162	1.20226	0.37325	0.698232
652	17.13	17.13	47.06	46.08	37.25	sp|P20962|PTMS_HUMAN	Parathymosin GN=PTMS	10	1.43219	0.0303016	1.1695	1.22462	1.77011
653	17.08	17.34	73.14	46.54	42.02	sp|P61163|ACTZ_HUMAN	Alpha-centractin GN=ACTR1A	13	0.751623	0.408055	1.41906	0.413047	1.0666
654	17.08	17.1	56.09	32.74	32.74	sp|Q9UQ80|PA2G4_HUMAN	Proliferation-associated protein 2G4 GN=PA2G4	9	0.544503	0.0227224	1.45881	0.164437	0.794328
655	17.07	17.09	70.15	27.62	23.67	sp|Q13740|CD166_HUMAN	CD166 antigen GN=ALCAM	10	1.70608	0.175226	1.31826	1.2942	2.83139
656	16.98	17.18	99.07	80.56	80.56	sp|O75347|TBCA_HUMAN	Tubulin-specific chaperone A GN=TBCA	16	1.57036	0.0235768	1.20226	1.30617	2.05116
657	16.96	17.03	67.06	26.08	25.1	sp|P51513|NOVA1_HUMAN	RNA-binding protein Nova-1 GN=NOVA1	9	0.963829	0.895085	1.14815	0.83946	1.10662
658	16.88	16.91	78.21	55.77	43.91	sp|O00764|PDXK_HUMAN	Pyridoxal kinase GN=PDXK	21	0.49204	0.0188641	1.39316	0.0824138	0.685488
659	16.78	16.8	88.89	56.06	56.06	sp|P52815|RM12_HUMAN	39S ribosomal protein L12, mitochondrial GN=MRPL12	11	0.879022	0.646226	1.11686	0.724436	0.981748
660	16.61	16.66	61.18	15.5	14.4	sp|Q9UBB6|NCDN_HUMAN	Neurochondrin GN=NCDN	10	1.95885	0.0489854	1.35519	1.44544	7.94328
661	16.61	16.62	67.14	28.6	24.34	sp|P12955|PEPD_HUMAN	Xaa-Pro dipeptidase GN=PEPD	10	0.855067	0.956401	1.23595	0.660694	1.05682
662	16.6	16.64	66.06	55.96	45.87	sp|P28161|GSTM2_HUMAN	Glutathione S-transferase Mu 2 GN=GSTM2	9	0.751623	0.1544	1.22462	0.487529	0.92045
663	16.57	16.77	80.94	41.81	37.46	sp|Q99623|PHB2_HUMAN	Prohibitin-2 GN=PHB2	8	0.672977	0.637649	1.33045	0.131826	0.895365
664	16.56	16.61	63.86	27.34	21.61	sp|Q9Y6G9|DC1L1_HUMAN	Cytoplasmic dynein 1 light intermediate chain 1 GN=DYNC1LI1	9	1.02802	0.717771	1.10662	0.928966	1.13763
665	16.5	16.5	67.01	32.16	23.65	sp|Q9UN86|G3BP2_HUMAN	Ras GTPase-activating protein-binding protein 2 GN=G3BP2	8	0.698232	0.216893	1.20226	0.487529	0.83946
666	16.49	16.51	72.19	13.91	9.923	sp|Q8WXD9|CSKI1_HUMAN	Caskin-1 GN=CASKIN1	11	0.870964	0.797501	1.1695	0.554626	1.01859
667	16.46	18.55	74.65	34.72	29.51	sp|Q16623|STX1A_HUMAN	Syntaxin-1A GN=STX1A	9	1.85353	0.0196315	1.25892	1.47231	4.13048
668	16.45	16.48	71.2	50.49	46.93	sp|P67775|PP2AA_HUMAN	Serine/threonine-protein phosphatase 2A catalytic subunit alpha isoform GN=PPP2CA	14	0.809096	0.208774	1.15878	0.625173	0.937562
669	16.44	16.54	72.26	27.13	23.78	sp|Q13011|ECH1_HUMAN	Delta(3,5)-Delta(2,4)-dienoyl-CoA isomerase, mitochondrial GN=ECH1	8	0.654636	0.286425	1.23595	0.387258	0.809096
670	16.42	16.43	99.17	81.82	81.82	sp|O43768|ENSA_HUMAN	Alpha-endosulfine GN=ENSA	13	1.01859	0.996168	1.19124	0.855067	1.22462
671	16.32	18.15	68.68	45.05	44.51	sp|P36405|ARL3_HUMAN	ADP-ribosylation factor-like protein 3 GN=ARL3	12	0.809096	0.718077	1.11686	0.691831	0.903649
672	16.29	16.33	92.45	76.42	76.42	sp|O43920|NDUS5_HUMAN	NADH dehydrogenase [ubiquinone] iron-sulfur protein 5 GN=NDUFS5	10	0.642688	0.250544	1.20226	0.510505	0.772681
673	16.26	18.45	72.27	41	33.63	sp|A6NMY6|AXA2L_HUMAN	Putative annexin A2-like protein GN=ANXA2P2	10	1.18032	0.966077	1.48594	0.794328	2.10863
674	16.21	16.32	61.42	29.96	24.35	sp|P49821|NDUV1_HUMAN	NADH dehydrogenase [ubiquinone] flavoprotein 1, mitochondrial GN=NDUFV1	9	0.731139	0.0604675	1.18032	0.440555	0.862979
675	16.21	16.21	59.38	33.75	32.5	sp|Q15185|TEBP_HUMAN	Prostaglandin E synthase 3 GN=PTGES3	9	0.981748	0.632483	1.02802	0.954993	1.00925
676	16.2	16.31	80	58.92	54.59	sp|P51452|DUS3_HUMAN	Dual specificity protein phosphatase 3 GN=DUSP3	10	0.751623	0.33981	1.1695	0.580764	0.879022
677	16.19	17.72	56.96	29.54	27	sp|Q9ULV4|COR1C_HUMAN	Coronin-1C GN=CORO1C	12	0.937562	0.58096	1.13763	0.744732	1.0666
678	16.15	16.21	45.2	14.23	12.2	sp|Q86VP6|CAND1_HUMAN	Cullin-associated NEDD8-dissociated protein 1 GN=CAND1	9	1.31826	0.466834	1.33045	0.990832	2.01372
679	16.11	18.19	59.55	25.91	24.77	sp|Q13363|CTBP1_HUMAN	C-terminal-binding protein 1 GN=CTBP1	10	0.737904	0.215403	1.1695	0.469894	0.862979
680	16.11	16.13	86.92	18.43	15.34	sp|Q3KQU3|MA7D1_HUMAN	MAP7 domain-containing protein 1 GN=MAP7D1	9	0.92045	0.626021	1.20226	0.77983	1.10662
681	16.1	16.11	77.78	47.14	41.41	sp|P25325|THTM_HUMAN	3-mercaptopyruvate sulfurtransferase GN=MPST	12	1.19124	0.708449	1.25892	0.946237	1.58489
682	16.09	16.09	92.39	38.07	38.07	sp|P36969|GPX4_HUMAN	Phospholipid hydroperoxide glutathione peroxidase, mitochondrial GN=GPX4	9	0.717794	0.181585	1.18032	0.49204	0.847227
683	16.09	16.09	95.97	66.94	66.94	sp|O75380|NDUS6_HUMAN	NADH dehydrogenase [ubiquinone] iron-sulfur protein 6, mitochondrial GN=NDUFS6	17	1.07647	0.439188	1.04713	1.02802	1.13763
684	16.08	16.11	69.43	33.76	30.57	sp|P23381|SYWC_HUMAN	Tryptophan--tRNA ligase, cytoplasmic GN=WARS	9	0.731139	0.10673	1.23595	0.416869	0.903649
685	16.08	16.1	76.19	76.19	69.52	sp|P10599|THIO_HUMAN	Thioredoxin GN=TXN	16	1.59956	0.162225	1.19124	1.34276	1.94089
686	16.07	16.26	82.35	80	80	sp|P63098|CANB1_HUMAN	Calcineurin subunit B type 1 GN=PPP3R1	14	0.990832	0.77891	1.08643	0.912011	1.07647
687	16.06	18.07	70.22	40.45	35.11	sp|Q9UJZ1|STML2_HUMAN	Stomatin-like protein 2 GN=STOML2	11	0.49204	0.375226	1.49969	0.258226	0.737904
688	16.06	16.06	64.55	43.39	43.39	sp|Q13938|CAYP1_HUMAN	Calcyphosin GN=CAPS	8	1.21339	0.578325	1.20226	1.00925	2.24905
689	16.04	16.04	88.52	55.98	55.98	sp|Q99627|CSN8_HUMAN	COP9 signalosome complex subunit 8 GN=COPS8	10	0.954993	0.622372	1.04713	0.903649	1
690	16.03	16.03	58.92	24.45	22.04	sp|P53041|PPP5_HUMAN	Serine/threonine-protein phosphatase 5 GN=PPP5C	9	0.666807	0.143513	1.2942	0.366438	0.862979
691	16.02	16.05	83.69	39.06	33.91	sp|O14910|LIN7A_HUMAN	Protein lin-7 homolog A GN=LIN7A	8	0.928966	0.518234	1.10662	0.83946	1.02802
692	16.01	16.01	60.73	34.29	30.1	sp|P35813|PPM1A_HUMAN	Protein phosphatase 1A GN=PPM1A	10	0.990832	0.83717	1.04713	0.946237	1.03753
693	16	16.04	96.64	94.96	94.96	sp|Q16864|VATF_HUMAN	V-type proton ATPase subunit F GN=ATP6V1F	10	0.981748	0.97369	1.1695	0.794328	1.14815
694	16	16	46.8	31.2	31.2	sp|P17931|LEG3_HUMAN	Galectin-3 GN=LGALS3	9	1.47231	0.15447	1.18032	1.24738	2.05116
695	16	16	94.9	94.9	94.9	sp|P04080|CYTB_HUMAN	Cystatin-B GN=CSTB	11	2.26987	0.0712292	1.45881	1.55597	8.09096
696	15.98	15.98	67.36	40.63	36.81	sp|Q8NCW5|NNRE_HUMAN	NAD(P)H-hydrate epimerase GN=APOA1BP	10	0.751623	0.498182	1.22462	0.539511	0.92045
697	15.98	15.98	69.01	52.11	47.89	sp|Q14019|COTL1_HUMAN	Coactosin-like protein GN=COTL1	9	0.474242	0.0550827	1.52757	0.0879023	0.724436
698	15.97	15.97	58.67	25.72	25.72	sp|P31942|HNRH3_HUMAN	Heterogeneous nuclear ribonucleoprotein H3 GN=HNRNPH3	9	0.937562	0.914468	1.09648	0.847227	1.02802
699	15.92	16.15	88.28	68.97	68.97	sp|Q9UI09|NDUAC_HUMAN	NADH dehydrogenase [ubiquinone] 1 alpha subcomplex subunit 12 GN=NDUFA12	9	0.636796	0.157268	1.36773	0.199526	0.870964
700	15.84	15.86	89.22	59.03	55.53	sp|Q9UN36|NDRG2_HUMAN	Protein NDRG2 GN=NDRG2	11	0.505825	0.331298	1.43219	0.0946237	0.724436
701	15.73	16.27	79.78	67.42	61.8	sp|Q96FJ2|DYL2_HUMAN	Dynein light chain 2, cytoplasmic GN=DYNLL2	12	0.691831	0.235685	1.13763	0.496592	0.787046
702	15.7	15.7	80	34.93	29.58	sp|O95299|NDUAA_HUMAN	NADH dehydrogenase [ubiquinone] 1 alpha subcomplex subunit 10, mitochondrial GN=NDUFA10	9	0.636796	0.154868	1.21339	0.413047	0.772681
703	15.62	15.62	56.92	18.31	15.38	sp|P51693|APLP1_HUMAN	Amyloid-like protein 1 GN=APLP1	12	1.52757	0.199823	1.24738	1.22462	2.42103
704	15.59	15.59	50.68	34.93	32.53	sp|Q99614|TTC1_HUMAN	Tetratricopeptide repeat protein 1 GN=TTC1	13	1.44544	0.179871	1.19124	1.21339	2.05116
705	15.51	15.6	43.35	21.18	21.18	sp|P48426|PI42A_HUMAN	Phosphatidylinositol 5-phosphate 4-kinase type-2 alpha GN=PIP4K2A	10	1.04713	0.905201	2.0893	0.501187	2.18776
706	15.48	23.4	80.23	69.77	69.77	sp|Q9UMY4|SNX12_HUMAN	Sorting nexin-12 GN=SNX12	12	0.895365	0.96442	1.09648	0.77983	0.981748
707	15.42	15.44	75.58	47.67	44.96	sp|Q9UKY7|CDV3_HUMAN	Protein CDV3 homolog GN=CDV3	12	1.58489	0.095106	1.31826	1.20226	3.22107
708	15.33	15.35	96.32	80.98	64.42	sp|Q9BX68|HINT2_HUMAN	Histidine triad nucleotide-binding protein 2, mitochondrial GN=HINT2	15	0.724436	0.193107	1.1272	0.570164	0.816582
709	15.32	15.32	58.79	35.46	35.46	sp|O75569|PRKRA_HUMAN	Interferon-inducible double stranded RNA-dependent protein kinase activator A GN=PRKRA	8	0.544503	0.0601567	1.38038	0.337287	0.751623
710	15.31	15.31	48.48	19.51	19.51	sp|P54577|SYYC_HUMAN	Tyrosine--tRNA ligase, cytoplasmic GN=YARS	9	1.00925	0.873549	1.07647	0.937562	1.08643
711	15.19	15.27	62.48	27.91	22.95	sp|O14576|DC1I1_HUMAN	Cytoplasmic dynein 1 intermediate chain 1 GN=DYNC1I1	9	1.02802	0.571063	1.05682	0.972747	1.08643
712	15.18	15.18	96.67	61.11	54.44	sp|P05204|HMGN2_HUMAN	Non-histone chromosomal protein HMG-17 GN=HMGN2	11	0.801678	0.875688	1.41906	0.394457	1.13763
713	15.08	15.09	98.54	39.81	39.81	sp|O43399|TPD54_HUMAN	Tumor protein D54 GN=TPD52L2	9	1.35519	0.318578	1.15878	1.1695	1.8197
714	15.05	15.64	44.82	20.03	18.34	sp|Q9UMX0|UBQL1_HUMAN	Ubiquilin-1 GN=UBQLN1	14	1.18032	0.854519	1.39316	0.847227	1.95885
715	15.04	15.16	66.93	34.63	28.02	sp|Q9ULR3|PPM1H_HUMAN	Protein phosphatase 1H GN=PPM1H	8	0.954993	0.66016	1.0666	0.895365	1.01859
716	15.03	27.25	59.16	34.35	33.4	sp|Q13177|PAK2_HUMAN	Serine/threonine-protein kinase PAK 2 GN=PAK2	18	0.92045	0.747663	1.09648	0.83946	1.00925
717	15.02	15.04	54.22	12.96	11.6	sp|P54289|CA2D1_HUMAN	Voltage-dependent calcium channel subunit alpha-2/delta-1 GN=CACNA2D1	10	0.963829	0.62377	1.04713	0.92045	1.00925
718	14.99	15.05	56.52	29.52	28.38	sp|Q9UN37|VPS4A_HUMAN	Vacuolar protein sorting-associated protein 4A GN=VPS4A	9	0.963829	0.574822	1.0666	0.903649	1.02802
719	14.92	16.18	77.89	36.5	30.33	sp|P62333|PRS10_HUMAN	26S protease regulatory subunit 10B GN=PSMC6	9	0.758578	0.49185	1.30617	0.366438	0.990832
720	14.88	16.91	68.72	46.92	46.92	sp|Q9GZP4|PITH1_HUMAN	PITH domain-containing protein 1 GN=PITHD1	10	1.36773	0.171697	1.1695	1.1695	1.8197
721	14.87	34.71	60.88	44.12	39.41	sp|P62879|GBB2_HUMAN	Guanine nucleotide-binding protein G(I)/G(S)/G(T) subunit beta-2 GN=GNB2	35	0.642688	0.589941	1.25892	0.224906	0.809096
722	14.81	15.05	72.08	31.09	28.12	sp|Q13424|SNTA1_HUMAN	Alpha-1-syntrophin GN=SNTA1	10	0.787046	0.729517	1.23595	0.253513	0.972747
723	14.79	14.81	59.85	11.8	7.496	sp|Q15811|ITSN1_HUMAN	Intersectin-1 GN=ITSN1	10	1.07647	0.289789	1.0666	1.00925	1.15878
724	14.77	14.81	94.12	74.51	74.51	sp|Q9BPX5|ARP5L_HUMAN	Actin-related protein 2/3 complex subunit 5-like protein GN=ARPC5L	12	0.972747	0.833003	1.14815	0.83946	1.11686
725	14.74	14.79	99.06	99.06	99.06	sp|P35754|GLRX1_HUMAN	Glutaredoxin-1 GN=GLRX	12	1.19124	0.729139	1.14815	1.03753	1.49969
726	14.72	14.75	51.07	22.52	20.78	sp|P11413|G6PD_HUMAN	Glucose-6-phosphate 1-dehydrogenase GN=G6PD	8	0.660694	0.283306	1.33045	0.194089	0.879022
727	14.72	14.72	43.9	15.92	14.73	sp|P17252|KPCA_HUMAN	Protein kinase C alpha type GN=PRKCA	8	1.27057	0.41491	1.14815	1.10662	1.65959
728	14.71	14.71	70.99	14.65	9.879	sp|Q9BYB0|SHAN3_HUMAN	SH3 and multiple ankyrin repeat domains protein 3 GN=SHANK3	10	0.870964	0.436816	1.24738	0.648634	1.08643
729	14.69	14.7	89.8	64.29	64.29	sp|Q99584|S10AD_HUMAN	Protein S100-A13 GN=S100A13	9	1.31826	0.446077	1.1695	1.1272	1.83654
730	14.68	14.73	71.97	47.73	43.69	sp|Q9NTK5|OLA1_HUMAN	Obg-like ATPase 1 GN=OLA1	12	0.474242	0.149881	1.31826	0.263027	0.625173
731	14.65	14.68	69.77	15.33	12.06	sp|O75145|LIPA3_HUMAN	Liprin-alpha-3 GN=PPFIA3	10	1.00925	0.776789	1.07647	0.937562	1.08643
732	14.64	14.65	52.78	23.1	16.86	sp|Q9HCH3|CPNE5_HUMAN	Copine-5 GN=CPNE5	8	1.1272	0.526268	1.20226	0.937562	1.44544
733	14.5	14.53	52.65	27.61	20.06	sp|Q9NQW7|XPP1_HUMAN	Xaa-Pro aminopeptidase 1 GN=XPNPEP1	8	0.457088	0.0853842	1.47231	0.203236	0.672977
734	14.48	14.49	100	90.57	90.57	sp|P01834|IGKC_HUMAN	Ig kappa chain C region GN=IGKC	20	4.40555	0.0155981	2.1677	2.03236	25.8226
735	14.46	14.51	42.57	10.6	8.901	sp|Q9C0C9|UBE2O_HUMAN	Ubiquitin-conjugating enzyme E2 O GN=UBE2O	8	0.717794	0.658607	1.31826	0.457088	0.946237
736	14.45	14.45	66.46	32.92	28.31	sp|Q96GY0|F164A_HUMAN	Protein FAM164A GN=FAM164A	7	0.847227	0.457183	1.15878	0.660694	0.981748
737	14.4	18.95	90.18	56.49	53.68	sp|O95865|DDAH2_HUMAN	N(G),N(G)-dimethylarginine dimethylaminohydrolase 2 GN=DDAH2	12	1.09648	0.589935	1.09648	1	1.27057
738	14.38	14.38	66.28	37.93	34.48	sp|O15400|STX7_HUMAN	Syntaxin-7 GN=STX7	8	1.36773	0.494603	1.21339	1.1272	2.44343
739	14.37	16.4	54.55	32.73	27.64	sp|Q8NC96|NECP1_HUMAN	Adaptin ear-binding coat-associated protein 1 GN=NECAP1	13	0.772681	0.892523	1.14815	0.642688	0.887156
740	14.37	14.37	70.4	49.6	40	sp|Q5JTJ3|CA031_HUMAN	Uncharacterized protein C1orf31 GN=C1orf31	8	1.23595	0.324528	1.09648	1.1272	1.43219
741	14.33	14.34	35.5	11.26	10.11	sp|P07602|SAP_HUMAN	Proactivator polypeptide GN=PSAP	9	1.61436	0.288201	1.1695	1.38038	2.55859
742	14.29	14.29	29.28	8.53	6.501	sp|P16112|PGCA_HUMAN	Aggrecan core protein GN=ACAN	12	1.92309	0.0116142	1.41906	1.35519	3.34195
743	14.28	14.29	55.86	34.48	30.69	sp|Q01105|SET_HUMAN	Protein SET GN=SET	9	1.20226	0.426771	1.11686	1.07647	1.44544
744	14.24	14.3	54.72	18.09	15.44	sp|Q8WUM4|PDC6I_HUMAN	Programmed cell death 6-interacting protein GN=PDCD6IP	9	1.14815	0.674424	1.1695	0.981748	1.49969
745	14.24	14.25	65.39	23.99	15.77	sp|O75061|AUXI_HUMAN	Putative tyrosine-protein phosphatase auxilin GN=DNAJC6	10	0.685488	0.686974	1.38038	0.319154	0.946237
746	14.2	36.87	78.43	49.89	47.19	sp|P50395|GDIB_HUMAN	Rab GDP dissociation inhibitor beta GN=GDI2	42	0.654636	0.192294	1.24738	0.283139	0.816582
747	14.19	14.25	98.58	46.45	41.23	sp|P26373|RL13_HUMAN	60S ribosomal protein L13 GN=RPL13	8	0.912011	0.853418	1.11686	0.772681	1.01859
748	14.19	14.19	78.08	58.9	58.9	sp|P01034|CYTC_HUMAN	Cystatin-C GN=CST3	13	1.05682	0.712386	1.11686	0.946237	1.25892
749	14.18	14.25	72.27	58.82	58.82	sp|P61769|B2MG_HUMAN	Beta-2-microglobulin GN=B2M	8	0.912011	0.792359	1.10662	0.794328	1.00925
750	14.16	14.28	57	32.35	25.05	sp|P15289|ARSA_HUMAN	Arylsulfatase A GN=ARSA	8	1.00925	0.813882	1.04713	0.963829	1.05682
751	14.15	25.47	75.76	54.85	51.52	sp|P01857|IGHG1_HUMAN	Ig gamma-1 chain C region GN=IGHG1	22	2.39883	0.0528181	1.40605	1.70608	31.3329
752	14.14	14.15	100	72.29	72.29	sp|P14406|CX7A2_HUMAN	Cytochrome c oxidase subunit 7A2, mitochondrial GN=COX7A2	9	0.787046	0.623986	1.14815	0.57544	0.903649
753	14.14	14.14	92	87.2	87.2	sp|Q9NRX4|PHP14_HUMAN	14 kDa phosphohistidine phosphatase GN=PHPT1	13	1.09648	0.341249	1.20226	0.912011	1.35519
754	14.11	14.16	60.19	21.93	21.62	sp|Q6NV74|CB055_HUMAN	Uncharacterized protein C2orf55 GN=C2orf55	12	1.24738	0.29155	1.1695	1.0666	1.99526
755	14.11	14.14	83.24	34.05	30.27	sp|Q9UNZ2|NSF1C_HUMAN	NSFL1 cofactor p47 GN=NSFL1C	7	1.19124	0.442006	1.11686	1.0666	1.49969
756	14.07	14.13	77.78	36.11	36.11	sp|P33316|DUT_HUMAN	Deoxyuridine 5'-triphosphate nucleotidohydrolase, mitochondrial GN=DUT	8	1.35519	0.362611	1.11686	1.21339	1.5417
757	14.06	23.01	56.14	31.38	28.85	sp|Q9NYB9|ABI2_HUMAN	Abl interactor 2 GN=ABI2	14	0.946237	0.862671	1.08643	0.847227	1.02802
758	14.06	14.08	69.08	45.41	45.41	sp|P51149|RAB7A_HUMAN	Ras-related protein Rab-7a GN=RAB7A	10	0.972747	0.848129	1.22462	0.801678	1.19124
759	14.05	14.05	56.16	31.05	31.05	sp|Q9NZZ3|CHMP5_HUMAN	Charged multivesicular body protein 5 GN=CHMP5	8	1.03753	0.82617	1.1272	0.92045	1.19124
760	14.03	14.03	81.38	40.69	40.69	sp|P39019|RS19_HUMAN	40S ribosomal protein S19 GN=RPS19	7	0.831764	0.107587	1.14815	0.672977	0.954993
761	14.02	14.02	100	49.25	49.25	sp|Q9H9H5|MA6D1_HUMAN	MAP6 domain-containing protein 1 GN=MAP6D1	8	0.772681	0.867098	1.23595	0.376704	0.954993
762	14.01	16.01	58.1	26.16	23.15	sp|Q8NBS9|TXND5_HUMAN	Thioredoxin domain-containing protein 5 GN=TXNDC5	8	0.717794	0.343418	1.25892	0.539511	0.903649
763	14.01	14.01	66.02	38.83	38.83	sp|Q5H9L2|TCAL5_HUMAN	Transcription elongation factor A protein-like 5 GN=TCEAL5	8	1.67494	0.391705	1.43219	1.1695	6.08135
764	14	14.01	57.31	39.13	39.13	sp|Q9Y696|CLIC4_HUMAN	Chloride intracellular channel protein 4 GN=CLIC4	7	1.08643	0.905931	1.31826	0.824138	1.43219
765	14	14.01	91.75	91.75	91.75	sp|O60220|TIM8A_HUMAN	Mitochondrial import inner membrane translocase subunit Tim8 A GN=TIMM8A	17	1.2942	0.511113	1.1272	1.14815	1.61436
766	14	14	86.25	70.63	70.63	sp|O14558|HSPB6_HUMAN	Heat shock protein beta-6 GN=HSPB6	8	1.02802	0.4712	1.05682	0.972747	1.08643
767	14	14	61.42	61.42	61.42	sp|P61970|NTF2_HUMAN	Nuclear transport factor 2 GN=NUTF2	14	0.928966	0.364498	1.10662	0.83946	1.02802
768	14	14	51.22	51.22	51.22	sp|Q9BRA2|TXD17_HUMAN	Thioredoxin domain-containing protein 17 GN=TXNDC17	7	0.990832	0.982629	1.13763	0.870964	1.1272
769	13.98	13.98	69.47	31.73	25	sp|Q14CZ8|HECAM_HUMAN	Hepatocyte cell adhesion molecule GN=HEPACAM	9	1.85353	0.910144	1.2942	1.43219	5.10505
770	13.94	13.96	42.84	11.85	10.84	sp|Q14112|NID2_HUMAN	Nidogen-2 GN=NID2	12	1.1695	0.743236	1.20226	0.972747	1.52757
771	13.92	13.92	68.27	62.5	62.5	sp|P61457|PHS_HUMAN	Pterin-4-alpha-carbinolamine dehydratase GN=PCBD1	8	1.36773	0.257974	1.1695	1.1695	1.83654
772	13.83	13.9	69.36	29	19.58	sp|O94925|GLSK_HUMAN	Glutaminase kidney isoform, mitochondrial GN=GLS	8	0.529663	0.0271104	1.35519	0.235505	0.717794
773	13.73	13.75	63.43	19.76	17.68	sp|Q96CV9|OPTN_HUMAN	Optineurin GN=OPTN	7	1.05682	0.423537	1.0666	0.990832	1.1272
774	13.72	13.73	74.23	53.46	53.46	sp|Q6UWP2|DHR11_HUMAN	Dehydrogenase/reductase SDR family member 11 GN=DHRS11	8	0.744732	0.991066	1.36773	0.469894	1.01859
775	13.6	13.72	42.05	15.68	14.32	sp|P23515|OMGP_HUMAN	Oligodendrocyte-myelin glycoprotein GN=OMG	20	1.09648	0.954186	1.1272	0.972747	1.28233
776	13.55	14.08	55.56	17.54	14.59	sp|Q1KMD3|HNRL2_HUMAN	Heterogeneous nuclear ribonucleoprotein U-like protein 2 GN=HNRNPUL2	9	0.613762	0.192687	1.35519	0.233346	0.831764
777	13.54	13.71	98.31	94.92	94.92	sp|P58546|MTPN_HUMAN	Myotrophin GN=MTPN	13	0.92045	0.911024	1.20226	0.711214	1.10662
778	13.53	13.54	50.51	20.56	18.27	sp|P61160|ARP2_HUMAN	Actin-related protein 2 GN=ACTR2	7	0.672977	0.490815	1.25892	0.251189	0.847227
779	13.49	13.53	50.49	33.33	33.33	sp|Q9H479|FN3K_HUMAN	Fructosamine-3-kinase GN=FN3K	8	0.879022	0.77107	1.20226	0.636796	1.05682
780	13.44	13.47	50.12	19.49	19.26	sp|P55010|IF5_HUMAN	Eukaryotic translation initiation factor 5 GN=EIF5	8	0.564937	0.567293	1.39316	0.147231	0.787046
781	13.37	13.44	58.97	21.38	21.38	sp|Q14240|IF4A2_HUMAN	Eukaryotic initiation factor 4A-II GN=EIF4A2	7	1.02802	0.993188	1.19124	0.862979	1.23595
782	13.34	13.38	85.77	40.65	32.11	sp|Q00059|TFAM_HUMAN	Transcription factor A, mitochondrial GN=TFAM	8	0.787046	0.670874	1.13763	0.60256	0.895365
783	13.29	40.46	65.78	33.43	25.98	sp|P50993|AT1A2_HUMAN	Sodium/potassium-transporting ATPase subunit alpha-2 GN=ATP1A2	32	2.208	0.01544	1.59956	1.38038	12.8233
784	13.27	13.41	65.63	38.28	34.77	sp|O00584|RNT2_HUMAN	Ribonuclease T2 GN=RNASET2	8	0.954993	0.893945	1.23595	0.758578	1.18032
785	13.25	13.33	65.32	28.32	22.54	sp|O75525|KHDR3_HUMAN	KH domain-containing, RNA-binding, signal transduction-associated protein 3 GN=KHDRBS3	7	0.895365	0.90918	1.14815	0.751623	1.02802
786	13.25	13.29	55.01	13.72	12.6	sp|P21399|ACOC_HUMAN	Cytoplasmic aconitate hydratase GN=ACO1	9	0.457088	0.148068	1.6293	0.0981748	0.744732
787	13.24	13.27	91.04	36.99	29.77	sp|P04083|ANXA1_HUMAN	Annexin A1 GN=ANXA1	7	0.737904	0.864026	1.52757	0.405508	1.1272
788	13.22	13.24	46.06	20.08	19.09	sp|O95319|CELF2_HUMAN	CUGBP Elav-like family member 2 GN=CELF2	9	0.887156	0.892691	1.14815	0.698232	1.01859
789	13.21	13.44	56.99	20.73	19.69	sp|Q7Z6G3|NECA2_HUMAN	N-terminal EF-hand calcium-binding protein 2 GN=NECAB2	7	1.0666	0.834187	1.25892	0.847227	1.38038
790	13.19	13.29	57.63	14.67	11.09	sp|Q96PV0|SYGP1_HUMAN	Ras GTPase-activating protein SynGAP GN=SYNGAP1	9	1.09648	0.724676	1.19124	0.92045	1.40605
791	13.17	37.63	59.68	43.55	40.32	sp|Q14141|SEPT6_HUMAN	Septin-6 GN=SEPT6	25	0.816582	0.494063	1.14815	0.625173	0.937562
792	13.15	24.12	82.99	33.87	27.77	sp|O60506|HNRPQ_HUMAN	Heterogeneous nuclear ribonucleoprotein Q GN=SYNCRIP	14	0.698232	0.650687	1.22462	0.49204	0.855067
793	13.13	13.32	51.18	21.65	20.87	sp|Q9Y285|SYFA_HUMAN	Phenylalanine--tRNA ligase alpha subunit GN=FARSA	11	1.36773	0.587019	1.24738	1.09648	2.91072
794	13.08	19.32	56.1	54.15	45.37	sp|P62820|RAB1A_HUMAN	Ras-related protein Rab-1A GN=RAB1A	11	1	0.901707	1.10662	0.903649	1.10662
795	13	21.18	65.04	22.9	21.35	sp|Q12959|DLG1_HUMAN	Disks large homolog 1 GN=DLG1	13	1.39316	0.245701	1.30617	1.0666	2.22844
796	12.92	13	62.18	28.85	22.65	sp|Q8WXD2|SCG3_HUMAN	Secretogranin-3 GN=SCG3	7	1.25892	0.276356	1.10662	1.13763	1.41906
797	12.89	12.92	69.13	23.7	22.61	sp|Q9UJW0|DCTN4_HUMAN	Dynactin subunit 4 GN=DCTN4	10	0.465586	0.150631	1.44544	0.083946	0.672977
798	12.86	12.89	73.62	25.13	25.13	sp|Q8N126|CADM3_HUMAN	Cell adhesion molecule 3 GN=CADM3	9	1.43219	0.613925	1.18032	1.21339	2.208
799	12.84	12.84	57.32	37.4	37.4	sp|P60900|PSA6_HUMAN	Proteasome subunit alpha type-6 GN=PSMA6	8	0.642688	0.048001	1.25892	0.265461	0.809096
800	12.76	12.87	49.51	21.68	21.68	sp|Q9HA64|KT3K_HUMAN	Ketosamine-3-kinase GN=FN3KRP	7	0.772681	0.547191	1.30617	0.210863	1.00925
801	12.74	12.86	62.47	25.19	23.39	sp|Q8IXJ6|SIRT2_HUMAN	NAD-dependent deacetylase sirtuin-2 GN=SIRT2	8	1.0666	0.450025	1.18032	0.903649	1.44544
802	12.73	12.75	53.11	33.61	27.8	sp|P78417|GSTO1_HUMAN	Glutathione S-transferase omega-1 GN=GSTO1	8	0.654636	0.0674921	1.20226	0.420727	0.787046
803	12.73	12.74	51.13	15.73	11.8	sp|Q9NQ79|CRAC1_HUMAN	Cartilage acidic protein 1 GN=CRTAC1	7	1.38038	0.20168	1.15878	1.19124	2.03236
804	12.71	23.25	94.07	71.19	71.19	sp|O75348|VATG1_HUMAN	V-type proton ATPase subunit G 1 GN=ATP6V1G1	50	1.44544	0.187613	1.15878	1.24738	1.75388
805	12.68	12.73	46.21	16.77	11.93	sp|O75410|TACC1_HUMAN	Transforming acidic coiled-coil-containing protein 1 GN=TACC1	7	1.04713	0.52163	1.0666	0.981748	1.11686
806	12.67	12.69	71.62	13.97	10.7	sp|Q9Y4F5|K0284_HUMAN	Protein KIAA0284 GN=KIAA0284	11	1.51356	0.149915	1.36773	1.10662	3.34195
807	12.65	12.65	59.76	15.6	11.15	sp|O00468|AGRIN_HUMAN	Agrin GN=AGRN	11	1.36773	0.226061	1.2942	1.05682	1.97697
808	12.59	13.13	75.25	28.68	25.98	sp|P05455|LA_HUMAN	Lupus La protein GN=SSB	7	0.928966	0.785607	1.0666	0.870964	0.990832
809	12.57	12.62	79.33	31.91	27.05	sp|Q08257|QOR_HUMAN	Quinone oxidoreductase GN=CRYZ	7	0.564937	0.421083	1.30617	0.0879023	0.737904
810	12.54	12.55	76.81	28.67	28.67	sp|Q9Y697|NFS1_HUMAN	Cysteine desulfurase, mitochondrial GN=NFS1	10	0.534564	0.320548	1.45881	0.199526	0.77983
811	12.52	12.57	47.7	15.64	12.02	sp|Q02218|ODO1_HUMAN	2-oxoglutarate dehydrogenase, mitochondrial GN=OGDH	7	0.554626	0.392864	1.38038	0.0870964	0.765597
812	12.48	12.5	88.78	78.05	59.51	sp|Q96AB3|ISOC2_HUMAN	Isochorismatase domain-containing protein 2, mitochondrial GN=ISOC2	6	0.398107	0.1511	1.70608	0.0636796	0.679204
813	12.48	12.48	51.35	51.35	51.35	sp|P06454|PTMA_HUMAN	Prothymosin alpha GN=PTMA	10	1.1695	0.478669	1.24738	0.937562	1.45881
814	12.41	12.48	64.18	54.48	45.52	sp|Q9NQP4|PFD4_HUMAN	Prefoldin subunit 4 GN=PFDN4	8	1.23595	0.270555	1.14815	1.07647	1.51356
815	12.39	12.39	62.99	21.89	21.89	sp|P20810|ICAL_HUMAN	Calpastatin GN=CAST	9	1.31826	0.228018	1.14815	1.14815	1.69044
816	12.38	12.39	43.64	22.6	22.6	sp|P35613|BASI_HUMAN	Basigin GN=BSG	7	0.704693	0.379865	1.14815	0.510505	0.809096
817	12.36	12.39	87.91	28.61	28.61	sp|P78318|IGBP1_HUMAN	Immunoglobulin-binding protein 1 GN=IGBP1	7	0.963829	0.887007	1.23595	0.77983	1.19124
818	12.33	12.35	59.81	12.33	9.029	sp|O14974|MYPT1_HUMAN	Protein phosphatase 1 regulatory subunit 12A GN=PPP1R12A	7	1.05682	0.392	1.22462	0.862979	1.41906
819	12.32	20.06	52.48	20.86	17.7	sp|Q10567|AP1B1_HUMAN	AP-1 complex subunit beta-1 GN=AP1B1	19	0.937562	0.763718	1.05682	0.887156	0.990832
820	12.32	12.32	37.18	24.91	24.91	sp|P60201|MYPR_HUMAN	Myelin proteolipid protein GN=PLP1	14	0.691831	0.958099	1.28233	0.299226	0.887156
821	12.31	14.39	80.12	25.29	18.15	sp|Q9NP81|SYSM_HUMAN	Serine--tRNA ligase, mitochondrial GN=SARS2	7	0.580764	0.184728	1.24738	0.390841	0.724436
822	12.31	12.32	67.53	30.63	24.35	sp|P21964|COMT_HUMAN	Catechol O-methyltransferase GN=COMT	8	0.92045	0.632	1.23595	0.691831	1.13763
823	12.3	12.3	69.32	39.2	32.39	sp|Q96PE7|MCEE_HUMAN	Methylmalonyl-CoA epimerase, mitochondrial GN=MCEE	7	1.02802	0.86308	1.34276	0.765597	1.40605
824	12.27	12.27	84.31	74.51	74.51	sp|P56381|ATP5E_HUMAN	ATP synthase subunit epsilon, mitochondrial GN=ATP5E	8	0.895365	0.741189	1.0666	0.77983	0.954993
825	12.24	12.29	71.95	24.39	21.75	sp|O43237|DC1L2_HUMAN	Cytoplasmic dynein 1 light intermediate chain 2 GN=DYNC1LI2	6	1	0.857912	1.19124	0.83946	1.19124
826	12.23	23.75	67.1	29.33	21.02	sp|P11217|PYGM_HUMAN	Glycogen phosphorylase, muscle form GN=PYGM	14	0.496592	0.0258383	1.44544	0.0630957	0.717794
827	12.22	12.23	96.32	59.56	43.38	sp|P84243|H33_HUMAN	Histone H3.3 GN=H3F3A	7	1.23595	0.883962	1.18032	1.04713	2.14783
828	12.22	12.22	70.07	55.1	46.94	sp|Q9Y2V2|CHSP1_HUMAN	Calcium-regulated heat stable protein 1 GN=CARHSP1	6	0.937562	0.892672	1.27057	0.711214	1.19124
829	12.21	14.52	83.98	51.95	49.35	sp|Q15102|PA1B3_HUMAN	Platelet-activating factor acetylhydrolase IB subunit gamma GN=PAFAH1B3	9	0.731139	0.750285	1.14815	0.519996	0.83946
830	12.21	12.26	42.3	25.75	21.38	sp|Q8N3J6|CADM2_HUMAN	Cell adhesion molecule 2 GN=CADM2	22	0.895365	0.863947	1.14815	0.704693	1.02802
831	12.16	12.22	58.47	27.16	27.16	sp|O43765|SGTA_HUMAN	Small glutamine-rich tetratricopeptide repeat-containing protein alpha GN=SGTA	8	0.903649	0.764732	1.09648	0.801678	0.990832
832	12.16	12.16	98.17	60.55	60.55	sp|Q9GZT3|SLIRP_HUMAN	SRA stem-loop-interacting RNA-binding protein, mitochondrial GN=SLIRP	7	0.847227	0.874565	1.10662	0.717794	0.937562
833	12.14	12.79	56.3	23.15	17.04	sp|Q9NZW5|MPP6_HUMAN	MAGUK p55 subfamily member 6 GN=MPP6	8	0.580764	0.29257	1.2942	0.255859	0.751623
834	12.14	12.17	68.28	41.99	35.35	sp|Q9Y266|NUDC_HUMAN	Nuclear migration protein nudC GN=NUDC	8	0.990832	0.877023	1.0666	0.928966	1.05682
835	12.11	12.11	100	86.52	86.52	sp|Q9Y5J7|TIM9_HUMAN	Mitochondrial import inner membrane translocase subunit Tim9 GN=TIMM9	10	1.04713	0.81901	1.11686	0.937562	1.19124
836	12.1	12.1	48.84	12.04	8.218	sp|Q9UBC2|EP15R_HUMAN	Epidermal growth factor receptor substrate 15-like 1 GN=EPS15L1	6	1.1272	0.336206	1.11686	1.00925	1.43219
837	12.09	12.1	56.18	30.9	27.53	sp|Q9H3Q1|BORG4_HUMAN	Cdc42 effector protein 4 GN=CDC42EP4	6	0.855067	0.407444	1.22462	0.654636	1.04713
838	12.07	12.19	67.31	50.32	46.79	sp|Q12904|AIMP1_HUMAN	Aminoacyl tRNA synthase complex-interacting multifunctional protein 1 GN=AIMP1	9	1.07647	0.627045	1.07647	1	1.15878
839	12.07	12.09	65.94	33.13	33.13	sp|P42330|AK1C3_HUMAN	Aldo-keto reductase family 1 member C3 GN=AKR1C3	9	0.737904	0.568597	1.49969	0.383707	1.10662
840	12.06	14.19	63.25	19.15	17.6	sp|P30837|AL1B1_HUMAN	Aldehyde dehydrogenase X, mitochondrial GN=ALDH1B1	8	0.428549	0.36484	1.77011	0.130617	0.758578
841	12.06	12.06	89.86	50	50	sp|O60869|EDF1_HUMAN	Endothelial differentiation-related factor 1 GN=EDF1	8	1.01859	0.505139	1.0666	0.954993	1.08643
842	12.05	14.2	47.13	16.28	14.88	sp|P13667|PDIA4_HUMAN	Protein disulfide-isomerase A4 GN=PDIA4	11	0.963829	0.263036	1.05682	0.912011	1.01859
843	12.05	12.61	59.87	40.13	40.13	sp|Q86SX6|GLRX5_HUMAN	Glutaredoxin-related protein 5, mitochondrial GN=GLRX5	8	0.801678	0.630156	1.20226	0.630957	0.963829
844	12.04	12.56	73.94	40.14	35.92	sp|P26885|FKBP2_HUMAN	Peptidyl-prolyl cis-trans isomerase FKBP2 GN=FKBP2	6	0.928966	0.838839	1.15878	0.772681	1.07647
845	12.04	12.08	61.87	39.38	39.38	sp|Q9NWV4|CA123_HUMAN	UPF0587 protein C1orf123 GN=C1orf123	6	1.08643	0.590361	1.09648	0.990832	1.25892
846	12.04	12.06	44.41	15.96	14.63	sp|Q96FC7|PHIPL_HUMAN	Phytanoyl-CoA hydroxylase-interacting protein-like GN=PHYHIPL	7	0.847227	0.992523	1.19124	0.608135	1.00925
847	12.03	12.04	61.56	30.92	22.01	sp|Q9NR45|SIAS_HUMAN	Sialic acid synthase GN=NANS	6	0.654636	0.333425	1.24738	0.42462	0.816582
848	12.01	12.03	60.66	8.559	7.057	sp|Q8N4C8|MINK1_HUMAN	Misshapen-like kinase 1 GN=MINK1	6	0.954993	0.902888	1.1695	0.816582	1.11686
849	12.01	12.03	73.11	33.84	28.4	sp|Q53HC0|CCD92_HUMAN	Coiled-coil domain-containing protein 92 GN=CCDC92	6	1.00925	0.998248	1.0666	0.946237	1.07647
850	12.01	12.01	19.57	7.176	2.982	sp|Q15714|T22D1_HUMAN	TSC22 domain family protein 1 GN=TSC22D1	9	1.1695	0.976658	1.13763	1.02802	1.39316
851	12.01	12.01	98.06	77.67	77.67	sp|P82909|RT36_HUMAN	28S ribosomal protein S36, mitochondrial GN=MRPS36	11	1.1272	0.468109	1.08643	1.03753	1.2942
852	12	12.72	62.25	26.47	26.47	sp|Q9UD71|PPR1B_HUMAN	Protein phosphatase 1 regulatory subunit 1B GN=PPP1R1B	7	0.724436	0.201622	1.18032	0.469894	0.855067
853	12	12	40.37	27.95	27.95	sp|P04216|THY1_HUMAN	Thy-1 membrane glycoprotein GN=THY1	9	1.00925	0.682823	1.02802	0.981748	1.03753
854	12	12	39.06	39.06	39.06	sp|P13987|CD59_HUMAN	CD59 glycoprotein GN=CD59	9	1.49969	0.319013	1.22462	1.22462	8.55067
855	11.99	12.04	74.13	28.32	28.32	sp|O75323|NIPS2_HUMAN	Protein NipSnap homolog 2 GN=GBAS	7	0.515229	0.182419	1.51356	0.147231	0.77983
856	11.96	16.04	49.8	27.09	23.31	sp|Q9UPY6|WASF3_HUMAN	Wiskott-Aldrich syndrome protein family member 3 GN=WASF3	9	1.03753	0.491434	1.0666	0.972747	1.10662
857	11.96	11.96	45.6	30.05	30.05	sp|P61586|RHOA_HUMAN	Transforming protein RhoA GN=RHOA	10	1.10662	0.719675	1.21339	0.912011	1.58489
858	11.92	14.4	69.16	22.89	16.77	sp|Q92796|DLG3_HUMAN	Disks large homolog 3 GN=DLG3	8	0.903649	0.494677	1.10662	0.765597	1
859	11.92	14.19	66.25	14.43	11.92	sp|Q9Y4W6|AFG32_HUMAN	AFG3-like protein 2 GN=AFG3L2	7	1.03753	0.428802	1.08643	0.954993	1.1272
860	11.91	11.92	49.48	30.82	29.56	sp|P40123|CAP2_HUMAN	Adenylyl cyclase-associated protein 2 GN=CAP2	8	0.672977	0.380512	1.27057	0.37325	0.855067
861	11.9	11.9	50.72	35.07	28.41	sp|P02749|APOH_HUMAN	Beta-2-glycoprotein 1 GN=APOH	7	1.38038	0.723072	1.33045	1.03753	2.80543
862	11.89	11.93	74.58	15.62	15.62	sp|Q9BXF6|RFIP5_HUMAN	Rab11 family-interacting protein 5 GN=RAB11FIP5	8	0.928966	0.458468	1.13763	0.816582	1.05682
863	11.88	12.08	93.31	53.15	41.73	sp|O95571|ETHE1_HUMAN	Protein ETHE1, mitochondrial GN=ETHE1	7	0.666807	0.385272	1.27057	0.346737	0.847227
864	11.84	11.87	56.18	26.23	18.27	sp|Q8N8S7|ENAH_HUMAN	Protein enabled homolog GN=ENAH	9	1.0666	0.781865	1.22462	0.870964	1.41906
865	11.84	11.86	50.29	10.61	9.388	sp|Q9UQB3|CTND2_HUMAN	Catenin delta-2 GN=CTNND2	7	1.05682	0.497275	1.07647	0.981748	1.13763
866	11.83	12.07	79.26	48.83	33.78	sp|Q9NQ48|LZTL1_HUMAN	Leucine zipper transcription factor-like protein 1 GN=LZTFL1	7	0.831764	0.646067	1.15878	0.685488	0.963829
867	11.82	11.82	62.61	37.08	37.08	sp|Q15417|CNN3_HUMAN	Calponin-3 GN=CNN3	8	0.731139	0.0511198	1.39316	0.356451	1.01859
868	11.8	11.84	48.91	17.03	13.77	sp|P15586|GNS_HUMAN	N-acetylglucosamine-6-sulfatase GN=GNS	6	1.1695	0.488679	1.1695	1	1.5417
869	11.79	11.79	88.61	65.19	65.19	sp|P24666|PPAC_HUMAN	Low molecular weight phosphotyrosine protein phosphatase GN=ACP1	10	1.14815	0.728588	1.11686	1.02802	1.43219
870	11.77	13.89	90.55	56.72	47.76	sp|Q01995|TAGL_HUMAN	Transgelin GN=TAGLN	9	0.452898	0.0802262	1.38038	0.122462	0.625173
871	11.72	11.73	75.88	20.78	18.74	sp|P05166|PCCB_HUMAN	Propionyl-CoA carboxylase beta chain, mitochondrial GN=PCCB	7	0.679204	0.367808	1.44544	0.42462	0.981748
872	11.7	11.72	82.74	67.51	67.51	sp|Q16774|KGUA_HUMAN	Guanylate kinase GN=GUK1	9	0.972747	0.680814	1.05682	0.92045	1.02802
873	11.66	12.59	51.89	24.91	21.32	sp|O43865|SAHH2_HUMAN	Putative adenosylhomocysteinase 2 GN=AHCYL1	7	0.895365	0.558724	1.44544	0.619441	1.2942
874	11.64	11.64	62.34	47.19	47.19	sp|P16083|NQO2_HUMAN	Ribosyldihydronicotinamide dehydrogenase [quinone] GN=NQO2	8	1.19124	0.863978	1.15878	1.02802	1.57036
875	11.61	18.44	79.02	56.99	54.2	sp|P47755|CAZA2_HUMAN	F-actin-capping protein subunit alpha-2 GN=CAPZA2	16	0.981748	0.845324	1.04713	0.937562	1.02802
876	11.58	11.61	92.77	85.54	85.54	sp|P63220|RS21_HUMAN	40S ribosomal protein S21 GN=RPS21	10	1.22462	0.385384	1.09648	1.11686	1.43219
877	11.57	11.57	25.07	9.577	9.577	sp|P00450|CERU_HUMAN	Ceruloplasmin GN=CP	7	0.937562	0.806956	1.35519	0.679204	1.27057
878	11.55	11.61	48.86	11.3	9.361	sp|Q14974|IMB1_HUMAN	Importin subunit beta-1 GN=KPNB1	7	0.824138	0.666445	1.31826	0.328095	1.08643
879	11.55	11.57	63.29	19.93	19.93	sp|P48163|MAOX_HUMAN	NADP-dependent malic enzyme GN=ME1	8	0.660694	0.143421	1.35519	0.128233	0.895365
880	11.54	15.88	50.5	30.94	27.35	sp|P00352|AL1A1_HUMAN	Retinal dehydrogenase 1 GN=ALDH1A1	11	0.366438	0.0150825	1.57036	0.0316228	0.57544
881	11.41	11.46	67.98	18.72	18.72	sp|Q9BT78|CSN4_HUMAN	COP9 signalosome complex subunit 4 GN=COPS4	6	0.77983	0.794723	1.36773	0.483059	1.0666
882	11.39	11.39	76.51	19.25	16.64	sp|O95831|AIFM1_HUMAN	Apoptosis-inducing factor 1, mitochondrial GN=AIFM1	7	1.03753	0.996893	1.25892	0.824138	1.55597
883	11.33	13.39	76.44	56.25	38.94	sp|Q9NRW1|RAB6B_HUMAN	Ras-related protein Rab-6B GN=RAB6B	8	1.00925	0.87434	1.36773	0.737904	1.36773
884	11.31	11.33	96.53	71.53	71.53	sp|Q9P0J0|NDUAD_HUMAN	NADH dehydrogenase [ubiquinone] 1 alpha subcomplex subunit 13 GN=NDUFA13	8	0.801678	0.720911	1.13763	0.642688	0.912011
885	11.29	18.33	74.25	52.33	44.66	sp|Q15366|PCBP2_HUMAN	Poly(rC)-binding protein 2 GN=PCBP2	12	0.448745	0.178475	1.49969	0.0912011	0.672977
886	11.28	11.28	48.28	13.15	9.944	sp|P14543|NID1_HUMAN	Nidogen-1 GN=NID1	11	1.20226	0.39732	1.14815	1.04713	1.75388
887	11.27	11.38	51.03	29.45	29.45	sp|Q9H019|FA54B_HUMAN	Protein FAM54B GN=FAM54B	6	0.679204	0.521292	1.30617	0.267917	0.887156
888	11.23	11.26	63.07	17.35	12.61	sp|Q9Y2X7|GIT1_HUMAN	ARF GTPase-activating protein GIT1 GN=GIT1	7	0.685488	0.556404	1.2942	0.288403	0.887156
889	11.21	17.36	62.07	25.86	18.45	sp|O14994|SYN3_HUMAN	Synapsin-3 GN=SYN3	9	1.0666	0.482358	1.14815	0.928966	1.22462
890	11.16	11.19	69.28	40.06	40.06	sp|Q9UHD1|CHRD1_HUMAN	Cysteine and histidine-rich domain-containing protein 1 GN=CHORDC1	7	1.20226	0.768207	1.20226	1	1.70608
891	11.13	11.15	84.5	24.02	19.87	sp|O43464|HTRA2_HUMAN	Serine protease HTRA2, mitochondrial GN=HTRA2	6	1.00925	0.736202	1.13763	0.887156	1.14815
892	11.13	11.13	89.89	73.03	51.69	sp|O75531|BAF_HUMAN	Barrier-to-autointegration factor GN=BANF1	10	1.28233	0.450124	1.14815	1.11686	1.57036
893	11.11	11.13	67.16	9.059	6.123	sp|P35580|MYH10_HUMAN	Myosin-10 GN=MYH10	9	2.35505	0.0311821	1.45881	1.61436	16.9044
894	11.06	17.5	59.6	17.04	12.73	sp|P30622|CLIP1_HUMAN	CAP-Gly domain-containing linker protein 1 GN=CLIP1	17	1.02802	0.443611	1.08643	0.946237	1.11686
895	11.03	70.38	88.03	79.58	74.3	sp|P07951|TPM2_HUMAN	Tropomyosin beta chain GN=TPM2	82	1.13763	0.483643	1.34276	0.847227	1.64437
896	11.03	11.04	96.77	79.57	79.57	sp|Q9H299|SH3L3_HUMAN	SH3 domain-binding glutamic acid-rich-like protein 3 GN=SH3BGRL3	23	1.65959	0.0930119	1.20226	1.38038	2.55859
897	11.03	11.03	62.21	50	38.37	sp|P41208|CETN2_HUMAN	Centrin-2 GN=CETN2	6	1.49969	0.226221	1.18032	1.27057	1.95885
898	11.02	11.06	45.98	16.86	14.18	sp|P00390|GSHR_HUMAN	Glutathione reductase, mitochondrial GN=GSR	8	0.630957	0.328919	1.25892	0.432514	0.794328
899	11.01	11.11	58.47	26.01	19.33	sp|P16930|FAAA_HUMAN	Fumarylacetoacetase GN=FAH	7	0.758578	0.684007	1.20226	0.444631	0.912011
900	11	20.13	91.16	65.99	65.99	sp|Q13404|UB2V1_HUMAN	Ubiquitin-conjugating enzyme E2 variant 1 GN=UBE2V1	18	0.887156	0.836007	1.07647	0.772681	0.954993
901	10.98	11	53.6	24.21	24.21	sp|P02750|A2GL_HUMAN	Leucine-rich alpha-2-glycoprotein GN=LRG1	7	1.34276	0.392142	1.33045	1.00925	3.43558
902	10.97	11.53	57.39	26.76	26.76	sp|Q8TAM6|ERMIN_HUMAN	Ermin GN=ERMN	9	1.20226	0.525169	1.25892	0.954993	1.61436
903	10.95	11.07	54.21	16.05	12.72	sp|P48444|COPD_HUMAN	Coatomer subunit delta GN=ARCN1	6	0.928966	0.721818	1.10662	0.83946	1.02802
904	10.91	10.98	85.54	42.77	42.77	sp|Q99757|THIOM_HUMAN	Thioredoxin, mitochondrial GN=TXN2	9	1.0666	0.723377	1.09648	0.972747	1.1695
905	10.85	11.12	44.13	9.399	7.507	sp|P35573|GDE_HUMAN	Glycogen debranching enzyme GN=AGL	8	0.608135	0.337488	1.34276	0.135519	0.816582
906	10.85	10.85	84.3	34.08	31.39	sp|Q96CT7|CC124_HUMAN	Coiled-coil domain-containing protein 124 GN=CCDC124	9	1.01859	0.969744	1.23595	0.824138	1.28233
907	10.84	10.86	90.41	37.9	34.25	sp|O60936|NOL3_HUMAN	Nucleolar protein 3 GN=NOL3	6	0.608135	0.576179	1.2942	0.190546	0.787046
908	10.84	10.84	53.18	36.42	29.48	sp|Q969H8|CS010_HUMAN	UPF0556 protein C19orf10 GN=C19orf10	5	0.47863	0.20658	1.45881	0.0691831	0.698232
909	10.84	10.84	58.15	39.13	39.13	sp|P61224|RAP1B_HUMAN	Ras-related protein Rap-1b GN=RAP1B	7	0.972747	0.940648	1.38038	0.704693	1.34276
910	10.8	10.82	69.94	15.03	7.852	sp|Q8IVF2|AHNK2_HUMAN	Protein AHNAK2 GN=AHNAK2	13	1.43219	0.242967	1.21339	1.18032	2.07014
911	10.77	10.93	66.09	37.36	37.36	sp|O43598|RCL_HUMAN	Deoxyribonucleoside 5'-monophosphate N-glycosidase GN=RCL	6	1.02802	0.773559	1.04713	0.981748	1.07647
912	10.76	10.81	57.73	16.28	15.73	sp|Q96AQ6|PBIP1_HUMAN	Pre-B-cell leukemia transcription factor-interacting protein 1 GN=PBXIP1	6	1.0666	0.557434	1.24738	0.855067	1.33045
913	10.76	10.78	86.67	53.33	34.07	sp|P0CW22|RS17L_HUMAN	40S ribosomal protein S17-like GN=RPS17L	6	0.963829	0.858788	1.08643	0.895365	1.04713
914	10.72	10.73	65.31	23.34	19.27	sp|Q96ID5|IGS21_HUMAN	Immunoglobulin superfamily member 21 GN=IGSF21	7	1	0.485295	1.05682	0.946237	1.05682
915	10.72	10.72	64.14	31.31	29.8	sp|O43583|DENR_HUMAN	Density-regulated protein GN=DENR	7	0.928966	0.781561	1.27057	0.717794	1.18032
916	10.71	10.75	86.59	50.84	50.84	sp|O60888|CUTA_HUMAN	Protein CutA GN=CUTA	23	1.45881	0.245613	1.25892	1.15878	1.99526
917	10.7	12.92	68.02	20.65	20.65	sp|O15079|SNPH_HUMAN	Syntaphilin GN=SNPH	8	1.02802	0.891665	1.24738	0.824138	1.27057
918	10.67	10.67	60.18	6.559	4.867	sp|P12270|TPR_HUMAN	Nucleoprotein TPR GN=TPR	8	1.24738	0.229782	1.49969	0.831764	1.87068
919	10.66	10.72	61.9	9.563	4.486	sp|Q9Y490|TLN1_HUMAN	Talin-1 GN=TLN1	11	1.00925	0.730526	1.25892	0.801678	1.33045
920	10.66	10.68	61.28	15.96	13.3	sp|Q92932|PTPR2_HUMAN	Receptor-type tyrosine-protein phosphatase N2 GN=PTPRN2	7	1.28233	0.352266	1.22462	1.04713	1.92309
921	10.65	10.72	53.57	16.01	13.1	sp|P51178|PLCD1_HUMAN	1-phosphatidylinositol 4,5-bisphosphate phosphodiesterase delta-1 GN=PLCD1	6	0.549541	0.102973	1.5417	0.0765597	0.847227
922	10.61	10.63	58.61	24.61	21.48	sp|P63151|2ABA_HUMAN	Serine/threonine-protein phosphatase 2A 55 kDa regulatory subunit B alpha isoform GN=PPP2R2A	8	1.57036	0.203832	1.27057	1.23595	2.18776
923	10.6	13.56	51.29	24.16	19.01	sp|P50995|ANX11_HUMAN	Annexin A11 GN=ANXA11	9	0.809096	0.864891	1.31826	0.549541	1.0666
924	10.6	10.62	54.68	24.14	24.14	sp|Q9BS26|ERP44_HUMAN	Endoplasmic reticulum resident protein 44 GN=ERP44	8	1.0666	0.902226	1.20226	0.887156	1.36773
925	10.6	10.6	96	66.67	65.33	sp|Q8WUW1|BRK1_HUMAN	Protein BRICK1 GN=BRK1	8	1.00925	0.912795	1.0666	0.946237	1.07647
926	10.59	10.62	83.81	49.8	45.75	sp|Q9Y5K8|VATD_HUMAN	V-type proton ATPase subunit D GN=ATP6V1D	7	0.711214	0.571985	1.23595	0.380189	0.879022
927	10.58	11.08	66.29	24.89	22.17	sp|Q4G0N4|NAKD1_HUMAN	NAD kinase domain-containing protein 1 GN=NADKD1	8	0.731139	0.506907	1.18032	0.49204	0.862979
928	10.54	10.54	100	49.33	49.33	sp|P09669|COX6C_HUMAN	Cytochrome c oxidase subunit 6C GN=COX6C	6	0.77983	0.760527	1.09648	0.648634	0.855067
929	10.47	18.6	66.37	30.49	30.49	sp|A6NL28|TPM3L_HUMAN	Putative tropomyosin alpha-3 chain-like protein	32	1.31826	0.471645	1.15878	1.13763	1.72187
930	10.46	10.47	78.16	49.81	49.81	sp|Q99714|HCD2_HUMAN	3-hydroxyacyl-CoA dehydrogenase type-2 GN=HSD17B10	8	0.586138	0.14346	1.28233	0.285759	0.751623
931	10.45	10.47	92.03	50	50	sp|Q96C01|F136A_HUMAN	Protein FAM136A GN=FAM136A	7	0.465586	0.269559	1.47231	0.136773	0.685488
932	10.42	10.42	83.33	48.89	41.11	sp|P62072|TIM10_HUMAN	Mitochondrial import inner membrane translocase subunit Tim10 GN=TIMM10	7	1.30617	0.418704	1.11686	1.1695	1.64437
933	10.36	10.38	38.97	8.718	8.718	sp|P10253|LYAG_HUMAN	Lysosomal alpha-glucosidase GN=GAA	8	1.36773	0.700257	1.22462	1.11686	2.33346
934	10.36	10.36	66.29	26.97	26.97	sp|Q8WW12|PCNP_HUMAN	PEST proteolytic signal-containing nuclear protein GN=PCNP	6	1.21339	0.781002	1.18032	1.02802	1.6293
935	10.33	12.39	48.19	34.94	27.31	sp|Q9P0L0|VAPA_HUMAN	Vesicle-associated membrane protein-associated protein A GN=VAPA	7	1.19124	0.433206	1.1272	1.05682	1.34276
936	10.33	10.38	61.11	27.31	19.68	sp|Q15818|NPTX1_HUMAN	Neuronal pentraxin-1 GN=NPTX1	7	1.09648	0.28371	1.14815	0.954993	1.27057
937	10.33	10.36	58.78	24.43	22.65	sp|Q99536|VAT1_HUMAN	Synaptic vesicle membrane protein VAT-1 homolog GN=VAT1	7	0.903649	0.62761	1.23595	0.717794	1.11686
938	10.32	10.4	66.33	40.74	26.6	sp|Q04323|UBXN1_HUMAN	UBX domain-containing protein 1 GN=UBXN1	5	1.13763	0.628941	1.19124	0.954993	1.43219
939	10.28	10.31	63.37	26.93	22.38	sp|O00401|WASL_HUMAN	Neural Wiskott-Aldrich syndrome protein GN=WASL	8	1.07647	0.849588	1.2942	0.831764	1.67494
940	10.24	10.27	70.19	20.38	18.87	sp|O75475|PSIP1_HUMAN	PC4 and SFRS1-interacting protein GN=PSIP1	7	0.744732	0.558726	1.27057	0.529663	0.946237
941	10.23	10.25	45.06	21.01	16.7	sp|O95741|CPNE6_HUMAN	Copine-6 GN=CPNE6	8	1.30617	0.481362	1.22462	1.0666	4.36516
942	10.22	10.25	57.94	10.29	6.173	sp|Q5T848|GP158_HUMAN	Probable G-protein coupled receptor 158 GN=GPR158	6	1.13763	0.491084	1.19124	0.954993	1.45881
943	10.2	10.21	90.14	67.61	67.61	sp|P59768|GBG2_HUMAN	Guanine nucleotide-binding protein G(I)/G(S)/G(O) subunit gamma-2 GN=GNG2	6	1.23595	0.517415	1.15878	1.0666	1.65959
944	10.17	10.41	69.4	9.815	7.96	sp|O75122|CLAP2_HUMAN	CLIP-associating protein 2 GN=CLASP2	8	1.04713	0.875634	1.24738	0.83946	1.30617
945	10.16	10.27	50.47	35.05	26.64	sp|Q92882|OSTF1_HUMAN	Osteoclast-stimulating factor 1 GN=OSTF1	8	0.963829	0.953524	1.05682	0.912011	1.01859
946	10.15	10.15	65.49	27.45	22.28	sp|P78406|RAE1L_HUMAN	mRNA export factor GN=RAE1	5	0.751623	0.286566	1.20226	0.440555	0.903649
947	10.14	10.14	50.31	23.31	18.71	sp|Q15717|ELAV1_HUMAN	ELAV-like protein 1 GN=ELAVL1	6	0.990832	0.955336	1.08643	0.912011	1.07647
948	10.1	10.12	57.45	34.38	23.8	sp|Q9UI08|EVL_HUMAN	Ena/VASP-like protein GN=EVL	6	1.00925	0.95898	1.09648	0.92045	1.10662
949	10.09	10.13	92.63	42.86	34.1	sp|Q9HAV7|GRPE1_HUMAN	GrpE protein homolog 1, mitochondrial GN=GRPEL1	6	0.765597	0.324209	1.1695	0.554626	0.895365
950	10.09	10.09	71.25	15.21	15.21	sp|Q96EY1|DNJA3_HUMAN	DnaJ homolog subfamily A member 3, mitochondrial GN=DNAJA3	7	0.92045	0.692225	1.1272	0.816582	1.03753
951	10.08	14.41	69.73	31.16	29.67	sp|Q9UDY4|DNJB4_HUMAN	DnaJ homolog subfamily B member 4 GN=DNAJB4	8	0.416869	0.44826	1.83654	0.0744732	0.765597
952	10.08	10.2	48.08	41.67	36.54	sp|O14561|ACPM_HUMAN	Acyl carrier protein, mitochondrial GN=NDUFAB1	6	0.787046	0.366504	1.09648	0.654636	0.862979
953	10.08	10.1	71.04	23.5	23.5	sp|P61081|UBC12_HUMAN	NEDD8-conjugating enzyme Ubc12 GN=UBE2M	5	0.831764	0.486455	1.14815	0.586138	0.954993
954	10.08	10.09	72.7	30.26	30.26	sp|P46108|CRK_HUMAN	Adapter molecule crk GN=CRK	6	1.03753	0.877725	1.14815	0.903649	1.19124
955	10.07	12.05	56.75	7.151	5.664	sp|Q07157|ZO1_HUMAN	Tight junction protein ZO-1 GN=TJP1	6	1.04713	0.186199	1.05682	0.990832	1.10662
956	10.07	10.12	55.89	8.267	5.225	sp|P07814|SYEP_HUMAN	Bifunctional glutamate/proline--tRNA ligase GN=EPRS	6	0.809096	0.931889	1.52757	0.501187	1.23595
957	10.07	10.08	69.31	22.11	22.11	sp|Q9UNE7|CHIP_HUMAN	E3 ubiquitin-protein ligase CHIP GN=STUB1	5	0.847227	0.167056	1.08643	0.737904	0.92045
958	10.05	10.07	54.78	18.18	18.18	sp|Q6YN16|HSDL2_HUMAN	Hydroxysteroid dehydrogenase-like protein 2 GN=HSDL2	6	0.679204	0.705141	1.5417	0.0946237	1.04713
959	10.05	10.06	74.36	28.21	28.21	sp|P49006|MRP_HUMAN	MARCKS-related protein GN=MARCKSL1	8	1.65959	0.50404	1.49969	1.10662	3.76704
960	10.04	16.9	83.65	33.01	27.88	sp|Q96QR8|PURB_HUMAN	Transcriptional activator protein Pur-beta GN=PURB	12	1.00925	0.781227	1.05682	0.954993	1.0666
961	10.04	16.07	68.6	31.93	29.55	sp|P27361|MK03_HUMAN	Mitogen-activated protein kinase 3 GN=MAPK3	12	1.2942	0.363626	1.22462	1.05682	1.8197
962	10.04	10.06	69.54	27.87	18.39	sp|P40121|CAPG_HUMAN	Macrophage-capping protein GN=CAPG	9	1.41906	0.392589	1.1695	1.21339	2.31206
963	10.04	10.05	69.23	61.54	61.54	sp|P84090|ERH_HUMAN	Enhancer of rudimentary homolog GN=ERH	5	1.03753	0.810949	1.07647	0.963829	1.11686
964	10.04	10.04	61.54	27.94	27.94	sp|Q9UFN0|NPS3A_HUMAN	Protein NipSnap homolog 3A GN=NIPSNAP3A	5	0.847227	0.312955	1.1695	0.731139	0.990832
965	10.04	10.04	44.65	29.15	26.2	sp|Q96FW1|OTUB1_HUMAN	Ubiquitin thioesterase OTUB1 GN=OTUB1	7	0.420727	0.0794915	1.49969	0.203236	0.630957
966	10.03	10.05	77.74	30.39	30.39	sp|Q13126|MTAP_HUMAN	S-methyl-5'-thioadenosine phosphorylase GN=MTAP	6	0.912011	0.902456	1.36773	0.672977	1.24738
967	10.03	10.03	62.74	36.32	36.32	sp|P05408|7B2_HUMAN	Neuroendocrine protein 7B2 GN=SCG5	7	1.75388	0.179372	1.23595	1.41906	2.80543
968	10.03	10.03	71.43	40.31	35.2	sp|Q9UJY1|HSPB8_HUMAN	Heat shock protein beta-8 GN=HSPB8	8	1.18032	0.380249	1.13763	1.03753	1.48594
969	10.02	14.04	55.12	28.98	28.98	sp|Q9Y277|VDAC3_HUMAN	Voltage-dependent anion-selective channel protein 3 GN=VDAC3	11	0.92045	0.878541	1.11686	0.772681	1.02802
970	10.02	10.03	60.73	49.21	49.21	sp|O75340|PDCD6_HUMAN	Programmed cell death protein 6 GN=PDCD6	5	0.855067	0.494742	1.11686	0.765597	0.954993
971	10.02	10.02	60.87	26.45	26.45	sp|Q86Y82|STX12_HUMAN	Syntaxin-12 GN=STX12	6	1.36773	0.54878	1.19124	1.14815	1.95885
972	10.01	10.08	65.86	11.13	10.38	sp|Q96B97|SH3K1_HUMAN	SH3 domain-containing kinase-binding protein 1 GN=SH3KBP1	5	1.07647	0.81599	1.25892	0.855067	1.49969
973	10.01	10.06	98.45	55.67	55.67	sp|P62081|RS7_HUMAN	40S ribosomal protein S7 GN=RPS7	6	0.559758	0.429378	1.41906	0.270396	0.794328
974	10.01	10.04	76.62	33.83	33.83	sp|P43487|RANG_HUMAN	Ran-specific GTPase-activating protein GN=RANBP1	6	0.698232	0.475928	1.1695	0.461318	0.816582
975	10.01	10.03	87.18	46.79	43.59	sp|P62750|RL23A_HUMAN	60S ribosomal protein L23a GN=RPL23A	5	1.18032	0.740066	1.11686	1.05682	1.44544
976	10.01	10.02	73.98	8.471	4.311	sp|Q7Z406|MYH14_HUMAN	Myosin-14 GN=MYH14	5	1.01859	0.671585	1.10662	0.92045	1.1272
977	10.01	10.02	87.1	36.41	36.41	sp|P62993|GRB2_HUMAN	Growth factor receptor-bound protein 2 GN=GRB2	8	1.1272	0.420746	1.1272	1	1.31826
978	10.01	10.02	52.01	24.43	24.43	sp|Q9P2T1|GMPR2_HUMAN	GMP reductase 2 GN=GMPR2	6	1.07647	0.542318	1.25892	0.855067	1.35519
979	10.01	10.02	71.58	50.53	50.53	sp|Q9Y5L4|TIM13_HUMAN	Mitochondrial import inner membrane translocase subunit Tim13 GN=TIMM13	8	0.704693	0.331854	1.1272	0.544503	0.794328
980	10.01	10.01	30.08	9.292	7.544	sp|Q14157|UBP2L_HUMAN	Ubiquitin-associated protein 2-like GN=UBAP2L	5	0.801678	0.756062	1.2942	0.505825	1.03753
981	10.01	10.01	88.35	51.46	51.46	sp|O75964|ATP5L_HUMAN	ATP synthase subunit g, mitochondrial GN=ATP5L	5	0.751623	0.420152	1.21339	0.440555	0.912011
982	10	10.04	46.39	3.269	2.378	sp|Q7Z6Z7|HUWE1_HUMAN	E3 ubiquitin-protein ligase HUWE1 GN=HUWE1	8	1.04713	0.150688	1.09648	0.954993	1.14815
983	10	10.03	48.35	39.56	39.56	sp|Q9BTE1|DCTN5_HUMAN	Dynactin subunit 5 GN=DCTN5	5	0.862979	0.543959	1.18032	0.731139	1.01859
984	10	10.02	96.88	45.31	45.31	sp|P55769|NH2L1_HUMAN	NHP2-like protein 1 GN=NHP2L1	5	0.751623	0.505913	1.15878	0.597035	0.870964
985	10	10.02	61.86	46.61	46.61	sp|P30046|DOPD_HUMAN	D-dopachrome decarboxylase GN=DDT	8	0.83946	0.436186	1.11686	0.660694	0.937562
986	10	10.01	94.74	88.16	88.16	sp|Q15847|APM2_HUMAN	Adipose most abundant gene transcript 2 protein GN=APM2	10	1.22462	0.588202	1.1695	1.04713	1.6293
987	10	10	94.25	72.41	72.41	sp|P07108|ACBP_HUMAN	Acyl-CoA-binding protein GN=DBI	8	1.57036	0.536632	1.48594	1.05682	14.5881
988	10	10	36.02	34.75	34.75	sp|Q14353|GAMT_HUMAN	Guanidinoacetate N-methyltransferase GN=GAMT	6	1.10662	0.538864	1.11686	0.990832	1.23595
989	9.97	10.01	57.61	18.17	18.17	sp|P09960|LKHA4_HUMAN	Leukotriene A-4 hydrolase GN=LTA4H	8	0.831764	0.664945	1.20226	0.549541	1
990	9.91	9.92	71.54	17.88	13.85	sp|O00305|CACB4_HUMAN	Voltage-dependent L-type calcium channel subunit beta-4 GN=CACNB4	5	1.00925	0.973822	1.13763	0.887156	1.14815
991	9.89	9.89	79.61	10.05	5.374	sp|P08572|CO4A2_HUMAN	Collagen alpha-2(IV) chain GN=COL4A2	6	1.39316	0.342904	1.30617	1.0666	3.90841
992	9.87	9.93	40.83	13.19	10.43	sp|Q96D71|REPS1_HUMAN	RalBP1-associated Eps domain-containing protein 1 GN=REPS1	5	1.38038	0.506241	1.21339	1.13763	2.31206
993	9.81	11.9	85.55	38.35	21.24	sp|Q13825|AUHM_HUMAN	Methylglutaconyl-CoA hydratase, mitochondrial GN=AUH	6	0.515229	0.0393167	1.36773	0.272898	0.704693
994	9.77	9.84	56.41	19.37	18.23	sp|P61421|VA0D1_HUMAN	V-type proton ATPase subunit d 1 GN=ATP6V0D1	7	0.990832	0.820387	1.04713	0.946237	1.03753
995	9.77	9.79	67.36	24.63	23.15	sp|Q15599|NHRF2_HUMAN	Na(+)/H(+) exchange regulatory cofactor NHE-RF2 GN=SLC9A3R2	6	1.01859	0.649281	1.0666	0.954993	1.08643
996	9.69	9.75	56.76	14.79	11.69	sp|P02788|TRFL_HUMAN	Lactotransferrin GN=LTF	5	1.80302	0.329576	1.30617	1.38038	2.80543
997	9.69	9.69	47.13	7.807	6.458	sp|Q9UPP5|K1107_HUMAN	Uncharacterized protein KIAA1107 GN=KIAA1107	7	0.946237	0.527774	1.20226	0.794328	1.13763
998	9.66	9.74	57.42	9.57	3.775	sp|Q9H2X9|S12A5_HUMAN	Solute carrier family 12 member 5 GN=SLC12A5	8	0.879022	0.813335	1.23595	0.679204	1.08643
999	9.66	9.69	38.65	10.37	7.86	sp|O60502|NCOAT_HUMAN	Bifunctional protein NCOAT GN=MGEA5	6	0.954993	0.94238	1.0666	0.895365	1.01859
1000	9.59	9.6	66.82	19.22	14.19	sp|P26641|EF1G_HUMAN	Elongation factor 1-gamma GN=EEF1G	5	0.809096	0.880597	1.18032	0.580764	0.954993
1001	9.56	9.57	45.11	6.604	5.433	sp|O43157|PLXB1_HUMAN	Plexin-B1 GN=PLXNB1	6	1.20226	0.407073	1.20226	1	1.70608
1002	9.56	9.57	67.8	67.8	60.17	sp|Q15370|ELOB_HUMAN	Transcription elongation factor B polypeptide 2 GN=TCEB2	5	0.772681	0.548824	1.18032	0.564937	0.912011
1003	9.52	45.34	68.47	32.91	27.73	sp|Q9UQ16|DYN3_HUMAN	Dynamin-3 GN=DNM3	35	0.619441	0.358447	1.33045	0.203236	0.824138
1004	9.51	9.54	53.85	22.46	22.46	sp|Q9BWM7|SFXN3_HUMAN	Sideroflexin-3 GN=SFXN3	6	1.11686	0.399013	1.13763	0.981748	1.27057
1005	9.48	9.49	83.08	48.76	48.76	sp|Q8TCD5|NT5C_HUMAN	5'(3')-deoxyribonucleotidase, cytosolic type GN=NT5C	5	1.02802	0.87312	1.21339	0.847227	1.27057
1006	9.48	9.48	91.43	91.43	52.86	sp|Q6GMV3|PTRD1_HUMAN	Putative peptidyl-tRNA hydrolase PTRHD1 GN=PTRHD1	8	1.13763	0.484399	1.11686	1.01859	1.27057
1007	9.4	9.41	44.19	4.916	4.132	sp|P23468|PTPRD_HUMAN	Receptor-type tyrosine-protein phosphatase delta GN=PTPRD	6	1.00925	0.791924	1.0666	0.946237	1.07647
1008	9.4	9.4	72.09	33.72	33.72	sp|O95989|NUDT3_HUMAN	Diphosphoinositol polyphosphate phosphohydrolase 1 GN=NUDT3	6	0.928966	0.918631	1.05682	0.879022	0.981748
1009	9.39	9.39	98.91	53.26	40.76	sp|Q9BU61|NDUF3_HUMAN	NADH dehydrogenase [ubiquinone] 1 alpha subcomplex assembly factor 3 GN=NDUFAF3	6	0.794328	0.514747	1.15878	0.586138	0.92045
1010	9.29	9.29	43.31	15.61	13.38	sp|Q9NT62|ATG3_HUMAN	Ubiquitin-like-conjugating enzyme ATG3 GN=ATG3	5	0.879022	0.683026	1.23595	0.648634	1.08643
1011	9.28	9.29	76.27	37.29	37.29	sp|P62633|CNBP_HUMAN	Cellular nucleic acid-binding protein GN=CNBP	6	0.586138	0.387983	1.22462	0.346737	0.717794
1012	9.27	9.28	42.61	25.22	25.22	sp|P15374|UCHL3_HUMAN	Ubiquitin carboxyl-terminal hydrolase isozyme L3 GN=UCHL3	5	1.03753	0.828417	1.18032	0.879022	1.24738
1013	9.19	9.32	61.25	16.09	15.44	sp|Q9Y6R0|NUMBL_HUMAN	Numb-like protein GN=NUMBL	7	1.10662	0.527125	1.22462	0.903649	1.45881
1014	9.13	9.32	64.58	18.18	10.5	sp|Q13409|DC1I2_HUMAN	Cytoplasmic dynein 1 intermediate chain 2 GN=DYNC1I2	6	1.18032	0.717703	1.27057	0.928966	1.49969
1015	9.11	9.11	91.18	55.88	55.88	sp|O95295|SNAPN_HUMAN	SNARE-associated protein Snapin GN=SNAPIN	6	1.02802	0.911589	1.23595	0.831764	1.27057
1016	9.11	9.11	83.16	41.05	41.05	sp|Q9BSD7|NTPCR_HUMAN	Cancer-related nucleoside-triphosphatase GN=NTPCR	5	0.903649	0.413996	1.31826	0.642688	1.19124
1017	9.09	9.18	64.46	25.25	21.57	sp|Q03154|ACY1_HUMAN	Aminoacylase-1 GN=ACY1	6	1	0.887779	1.14815	0.870964	1.14815
1018	9.04	9.04	37.57	16.57	16.57	sp|O95433|AHSA1_HUMAN	Activator of 90 kDa heat shock protein ATPase homolog 1 GN=AHSA1	5	0.608135	0.393642	1.34276	0.118032	0.816582
1019	9.02	9.1	48.06	11.85	10.56	sp|O00451|GFRA2_HUMAN	GDNF family receptor alpha-2 GN=GFRA2	5	1.08643	0.615372	1.09648	0.990832	1.19124
1020	9	9	77.88	59.29	59.29	sp|P41567|EIF1_HUMAN	Eukaryotic translation initiation factor 1 GN=EIF1	6	0.672977	0.293517	1.33045	0.366438	0.895365
1021	8.98	11.04	86.87	22.92	22.92	sp|Q92743|HTRA1_HUMAN	Serine protease HTRA1 GN=HTRA1	6	1.01859	0.66591	1.18032	0.862979	1.20226
1022	8.95	11.04	71.35	31.89	27.84	sp|Q92747|ARC1A_HUMAN	Actin-related protein 2/3 complex subunit 1A GN=ARPC1A	7	1.01859	0.896103	1.10662	0.92045	1.1272
1023	8.87	8.91	78.26	18.26	18.26	sp|Q9GZM8|NDEL1_HUMAN	Nuclear distribution protein nudE-like 1 GN=NDEL1	8	1.2942	0.502398	1.21339	1.0666	1.6293
1024	8.84	8.84	72.42	14.64	11.71	sp|Q16881|TRXR1_HUMAN	Thioredoxin reductase 1, cytoplasmic GN=TXNRD1	6	0.510505	0.332531	1.52757	0.205116	0.77983
1025	8.83	8.83	60.42	43.75	43.75	sp|P08294|SODE_HUMAN	Extracellular superoxide dismutase [Cu-Zn] GN=SOD3	7	1.08643	0.215329	1.25892	0.862979	1.44544
1026	8.76	8.77	96.12	44.66	41.26	sp|P20290|BTF3_HUMAN	Transcription factor BTF3 GN=BTF3	7	1.31826	0.674994	1.30617	1.00925	2.70396
1027	8.74	8.75	47.95	25.75	25.75	sp|Q9Y2Z0|SUGT1_HUMAN	Suppressor of G2 allele of SKP1 homolog GN=SUGT1	5	0.903649	0.573294	1.10662	0.816582	1
1028	8.73	15.13	60	19.1	15.13	sp|P17858|K6PL_HUMAN	6-phosphofructokinase, liver type GN=PFKL	9	1.04713	0.995657	1.1272	0.928966	1.18032
1029	8.72	8.72	67.57	27.8	27.8	sp|P07738|PMGE_HUMAN	Bisphosphoglycerate mutase GN=BPGM	5	1.04713	0.769588	1.40605	0.744732	1.47231
1030	8.7	8.84	51.26	13.6	10.25	sp|P04004|VTNC_HUMAN	Vitronectin GN=VTN	6	1.04713	0.592825	1.19124	0.879022	1.25892
1031	8.69	15.25	67.73	25.68	23.41	sp|P62191|PRS4_HUMAN	26S protease regulatory subunit 4 GN=PSMC1	10	0.92045	0.720599	1.05682	0.870964	0.972747
1032	8.62	8.66	62.44	7.731	5.966	sp|Q9UDY2|ZO2_HUMAN	Tight junction protein ZO-2 GN=TJP2	6	0.990832	0.980568	1.18032	0.83946	1.1695
1033	8.54	8.57	62.42	24.67	18.87	sp|Q16798|MAON_HUMAN	NADP-dependent malic enzyme, mitochondrial GN=ME3	5	0.660694	0.714499	1.34276	0.461318	0.887156
1034	8.53	10.61	63.56	34.67	29.33	sp|P21266|GSTM3_HUMAN	Glutathione S-transferase Mu 3 GN=GSTM3	10	0.862979	0.585165	1.33045	0.613762	1.14815
1035	8.52	9.83	57.54	11.62	7.263	sp|Q13435|SF3B2_HUMAN	Splicing factor 3B subunit 2 GN=SF3B2	6	1.1272	0.805578	1.2942	0.870964	1.64437
1036	8.5	227.14	87.67	83.41	80.72	sp|Q9BUF5|TBB6_HUMAN	Tubulin beta-6 chain GN=TUBB6	335	0.912011	0.775039	1.24738	0.731139	1.13763
1037	8.49	10.66	76.16	25.75	24.38	sp|Q9Y371|SHLB1_HUMAN	Endophilin-B1 GN=SH3GLB1	7	0.847227	0.900642	1.27057	0.625173	1.07647
1038	8.42	8.42	90.7	42.44	42.44	sp|Q3ZCW2|LEGL_HUMAN	Galectin-related protein GN=LGALSL	5	0.801678	0.513305	1.15878	0.654636	0.928966
1039	8.37	8.39	65.75	44.2	44.2	sp|P61204|ARF3_HUMAN	ADP-ribosylation factor 3 GN=ARF3	9	1.0666	0.753537	1.23595	0.862979	1.35519
1040	8.37	8.37	85.8	57.4	46.15	sp|Q8N183|MIMIT_HUMAN	Mimitin, mitochondrial GN=NDUFAF2	6	1.08643	0.963828	1.20226	0.903649	1.39316
1041	8.35	8.38	58.94	41.06	34.44	sp|P61916|NPC2_HUMAN	Epididymal secretory protein E1 GN=NPC2	4	0.937562	0.470287	1.11686	0.83946	1.04713
1042	8.34	8.34	46.69	17.19	13.25	sp|Q6UUV9|CRTC1_HUMAN	CREB-regulated transcription coactivator 1 GN=CRTC1	5	1.07647	0.551385	1.13763	0.946237	1.22462
1043	8.33	8.33	56.31	18.15	18.15	sp|Q96CX2|KCD12_HUMAN	BTB/POZ domain-containing protein KCTD12 GN=KCTD12	5	1.04713	0.91486	1.09648	0.954993	1.14815
1044	8.32	10.41	92.42	37.12	37.12	sp|P02689|MYP2_HUMAN	Myelin P2 protein GN=PMP2	6	0.564937	0.214857	1.44544	0.104713	0.816582
1045	8.32	8.41	42.6	9.781	7.207	sp|O14964|HGS_HUMAN	Hepatocyte growth factor-regulated tyrosine kinase substrate GN=HGS	6	0.751623	0.530737	1.1272	0.60256	0.847227
1046	8.3	8.33	32	16.71	13.88	sp|P22234|PUR6_HUMAN	Multifunctional protein ADE2 GN=PAICS	4	0.698232	0.676448	1.30617	0.159956	0.912011
1047	8.29	8.3	64.82	9.916	3.749	sp|O14578|CTRO_HUMAN	Citron Rho-interacting kinase GN=CIT	5	1.44544	0.214125	1.34276	1.07647	2.67917
1048	8.29	8.29	98.15	55.56	54.63	sp|Q9NZ45|CISD1_HUMAN	CDGSH iron-sulfur domain-containing protein 1 GN=CISD1	8	1.72187	0.199781	1.31826	1.30617	3.25087
1049	8.26	8.28	40.58	16.71	13.79	sp|P55036|PSMD4_HUMAN	26S proteasome non-ATPase regulatory subunit 4 GN=PSMD4	4	0.794328	0.739853	1.15878	0.619441	0.92045
1050	8.24	8.31	44.31	16.56	13.04	sp|Q9UI12|VATH_HUMAN	V-type proton ATPase subunit H GN=ATP6V1H	7	1.07647	0.765661	1.38038	0.77983	1.58489
1051	8.21	8.25	51.26	15.28	15.28	sp|Q15223|PVRL1_HUMAN	Poliovirus receptor-related protein 1 GN=PVRL1	5	0.758578	0.329256	1.10662	0.619441	0.83946
1052	8.18	18.45	50.56	35.41	29.62	sp|P31943|HNRH1_HUMAN	Heterogeneous nuclear ribonucleoprotein H GN=HNRNPH1	11	0.946237	0.621292	1.0666	0.887156	1.00925
1053	8.18	8.58	97.45	31.21	31.21	sp|P11441|UBL4A_HUMAN	Ubiquitin-like protein 4A GN=UBL4A	5	0.954993	0.755321	1.05682	0.903649	1.00925
1054	8.18	8.18	71.79	37.61	29.06	sp|P60520|GBRL2_HUMAN	Gamma-aminobutyric acid receptor-associated protein-like 2 GN=GABARAPL2	4	0.990832	0.828828	1.04713	0.946237	1.03753
1055	8.17	8.21	70.16	33.06	30.65	sp|Q2TAA2|IAH1_HUMAN	Isoamyl acetate-hydrolyzing esterase 1 homolog GN=IAH1	7	0.47863	0.364359	1.38038	0.139316	0.660694
1056	8.17	8.19	81.39	28.83	25.55	sp|O14618|CCS_HUMAN	Copper chaperone for superoxide dismutase GN=CCS	4	0.990832	0.649586	1.05682	0.937562	1.04713
1057	8.17	8.18	61.83	35.27	27.39	sp|P28066|PSA5_HUMAN	Proteasome subunit alpha type-5 GN=PSMA5	5	1.00925	0.904228	1.05682	0.954993	1.0666
1058	8.16	8.21	54.22	20.25	17.72	sp|P02774|VTDB_HUMAN	Vitamin D-binding protein GN=GC	4	1.0666	0.455071	1.1272	0.946237	1.20226
1059	8.16	8.19	55.36	21.46	21.46	sp|Q00013|EM55_HUMAN	55 kDa erythrocyte membrane protein GN=MPP1	6	0.963829	0.990201	1.10662	0.870964	1.0666
1060	8.15	8.19	43.14	20.1	15.36	sp|Q93052|LPP_HUMAN	Lipoma-preferred partner GN=LPP	5	0.981748	0.888969	1.14815	0.855067	1.1272
1061	8.15	8.18	48.61	14.29	12.9	sp|Q9UMS4|PRP19_HUMAN	Pre-mRNA-processing factor 19 GN=PRPF19	4	0.92045	0.643556	1.09648	0.83946	1.00925
1062	8.14	8.17	65.07	7.736	5.233	sp|Q01433|AMPD2_HUMAN	AMP deaminase 2 GN=AMPD2	4	1.02802	0.456878	1.05682	0.972747	1.08643
1063	8.13	10.22	64.97	26.05	23.35	sp|Q9H2U2|IPYR2_HUMAN	Inorganic pyrophosphatase 2, mitochondrial GN=PPA2	5	0.619441	0.47862	1.41906	0.346737	0.879022
1064	8.13	8.17	50.6	10.21	9.61	sp|Q8N0X7|SPG20_HUMAN	Spartin GN=SPG20	6	0.981748	0.870604	1.08643	0.903649	1.0666
1065	8.13	8.15	50.24	22.44	17.56	sp|P41236|IPP2_HUMAN	Protein phosphatase inhibitor 2 GN=PPP1R2	4	1.03753	0.812945	1.31826	0.787046	1.36773
1066	8.12	10.15	50.89	16.73	11.92	sp|Q9Y6K8|KAD5_HUMAN	Adenylate kinase isoenzyme 5 GN=AK5	8	0.625173	0.530806	1.41906	0.123595	0.887156
1067	8.12	8.12	76.46	12.17	6.878	sp|P18206|VINC_HUMAN	Vinculin GN=VCL	4	1.05682	0.302148	1.38038	0.765597	1.48594
1068	8.11	8.27	44.55	12.12	10.3	sp|Q8NFH8|REPS2_HUMAN	RalBP1-associated Eps domain-containing protein 2 GN=REPS2	5	1.03753	0.906516	1.08643	0.954993	1.1272
1069	8.11	8.14	63.37	26.74	26.74	sp|O75689|ADAP1_HUMAN	Arf-GAP with dual PH domain-containing protein 1 GN=ADAP1	6	0.608135	0.537137	1.43219	0.103753	0.870964
1070	8.11	8.11	100	36.36	36.36	sp|P56556|NDUA6_HUMAN	NADH dehydrogenase [ubiquinone] 1 alpha subcomplex subunit 6 GN=NDUFA6	7	0.744732	0.951032	1.28233	0.369828	0.954993
1071	8.09	8.11	72.52	12.47	9.7	sp|P35998|PRS7_HUMAN	26S protease regulatory subunit 7 GN=PSMC2	4	1.39316	0.41213	1.24738	1.11686	2.44343
1072	8.08	8.12	89.41	72.94	72.94	sp|P61960|UFM1_HUMAN	Ubiquitin-fold modifier 1 GN=UFM1	5	0.895365	0.637515	1.14815	0.737904	1.02802
1073	8.08	8.09	43.97	9.08	6.093	sp|Q93050|VPP1_HUMAN	V-type proton ATPase 116 kDa subunit a isoform 1 GN=ATP6V0A1	5	1.69044	0.379654	1.27057	1.33045	3.90841
1074	8.07	10.1	42.51	17.74	17.74	sp|Q15555|MARE2_HUMAN	Microtubule-associated protein RP/EB family member 2 GN=MAPRE2	6	1.49969	0.433652	1.48594	1.00925	8.3946
1075	8.07	8.08	65.01	19.39	13.48	sp|P22830|HEMH_HUMAN	Ferrochelatase, mitochondrial GN=FECH	4	0.824138	0.354268	1.24738	0.660694	1.02802
1076	8.06	8.67	73.26	14.05	11.78	sp|O00571|DDX3X_HUMAN	ATP-dependent RNA helicase DDX3X GN=DDX3X	5	0.465586	0.305611	1.90546	0.0855067	0.887156
1077	8.06	8.47	59.45	11.15	6.12	sp|Q15424|SAFB1_HUMAN	Scaffold attachment factor B1 GN=SAFB	5	0.912011	0.359936	1.14815	0.758578	1.04713
1078	8.06	8.11	69.9	17.88	15.65	sp|Q8N7J2|AMER2_HUMAN	APC membrane recruitment protein 2 GN=FAM123A	6	0.972747	0.805916	1.07647	0.903649	1.04713
1079	8.06	8.07	43.59	13.27	9.653	sp|P47736|RPGP1_HUMAN	Rap1 GTPase-activating protein 1 GN=RAP1GAP	5	1.01859	0.762392	1.13763	0.895365	1.15878
1080	8.05	10.06	48.8	16.87	14.46	sp|Q99729|ROAA_HUMAN	Heterogeneous nuclear ribonucleoprotein A/B GN=HNRNPAB	5	0.539511	0.169549	1.24738	0.328095	0.672977
1081	8.05	10.05	48.03	23.1	18.11	sp|P10644|KAP0_HUMAN	cAMP-dependent protein kinase type I-alpha regulatory subunit GN=PRKAR1A	6	0.809096	0.920069	1.20226	0.591562	0.972747
1082	8.05	8.09	54.24	22.32	17.23	sp|Q9NSB8|HOME2_HUMAN	Homer protein homolog 2 GN=HOMER2	4	1.04713	0.915537	1.19124	0.879022	1.28233
1083	8.04	8.13	51.77	19.62	16.08	sp|P50440|GATM_HUMAN	Glycine amidinotransferase, mitochondrial GN=GATM	5	0.642688	0.341238	1.5417	0.167494	0.990832
1084	8.03	8.56	51.46	35.98	28.45	sp|Q8N9N7|LRC57_HUMAN	Leucine-rich repeat-containing protein 57 GN=LRRC57	5	1.02802	0.943985	1.11686	0.92045	1.14815
1085	8.03	8.04	46.13	7.168	5.78	sp|P42658|DPP6_HUMAN	Dipeptidyl aminopeptidase-like protein 6 GN=DPP6	4	1.10662	0.401344	1.09648	1.00925	1.21339
1086	8.03	8.03	39.23	10.22	10.22	sp|Q00325|MPCP_HUMAN	Phosphate carrier protein, mitochondrial GN=SLC25A3	5	3.22107	0.0470225	1.55597	2.07014	32.2107
1087	8.03	8.03	76.39	31.94	31.94	sp|Q6P1X6|CH082_HUMAN	UPF0598 protein C8orf82 GN=C8orf82	5	0.912011	0.798398	1.36773	0.666807	1.24738
1088	8.03	8.03	53.41	18.64	18.64	sp|Q13501|SQSTM_HUMAN	Sequestosome-1 GN=SQSTM1	5	0.855067	0.920798	1.49969	0.440555	1.28233
1089	8.03	8.03	69.23	28.02	28.02	sp|Q9Y3D2|MSRB2_HUMAN	Methionine-R-sulfoxide reductase B2, mitochondrial GN=MSRB2	4	1.05682	0.787797	1.0666	0.990832	1.1272
1090	8.03	8.03	65.71	36.43	36.43	sp|Q9NPJ3|ACO13_HUMAN	Acyl-coenzyme A thioesterase 13 GN=ACOT13	4	0.436516	0.131655	1.43219	0.0879023	0.625173
1091	8.03	8.03	67.03	37.91	37.91	sp|P55145|MANF_HUMAN	Mesencephalic astrocyte-derived neurotrophic factor GN=MANF	4	1.03753	0.520193	1.14815	0.903649	1.19124
1092	8.02	26.99	67.75	30.34	29.77	sp|P16298|PP2BB_HUMAN	Serine/threonine-protein phosphatase 2B catalytic subunit beta isoform GN=PPP3CB	28	0.440555	0.363559	1.43219	0.115878	0.630957
1093	8.02	11.95	98.98	52.28	39.09	sp|Q9NUP9|LIN7C_HUMAN	Protein lin-7 homolog C GN=LIN7C	6	1.01859	0.836306	1.0666	0.954993	1.08643
1094	8.02	8.08	60.69	8.227	7.495	sp|P22307|NLTP_HUMAN	Non-specific lipid-transfer protein GN=SCP2	4	0.685488	0.5528	1.2942	0.0946237	0.887156
1095	8.02	8.05	70.79	17.14	17.14	sp|Q8NFV4|ABHDB_HUMAN	Abhydrolase domain-containing protein 11 GN=ABHD11	4	0.452898	0.14527	1.41906	0.0831764	0.642688
1096	8.02	8.05	74.57	22.86	22.86	sp|Q9UBP4|DKK3_HUMAN	Dickkopf-related protein 3 GN=DKK3	7	1.67494	0.225771	1.30617	1.28233	3.7325
1097	8.01	79.09	76.94	54.1	48.78	sp|Q9H4B7|TBB1_HUMAN	Tubulin beta-1 chain GN=TUBB1	119	0.731139	0.523508	2.39883	0.30761	1.75388
1098	8.01	18.8	52.73	5.94	3.61	sp|Q12955|ANK3_HUMAN	Ankyrin-3 GN=ANK3	15	1.30617	0.384283	1.2942	1.00925	2.42103
1099	8.01	8.09	91.72	57.93	55.17	sp|P62841|RS15_HUMAN	40S ribosomal protein S15 GN=RPS15	4	1.0666	0.861277	9.54993	0.111686	10.1859
1100	8.01	8.02	49.44	8.501	6.04	sp|Q641Q2|FA21A_HUMAN	WASH complex subunit FAM21A GN=FAM21A	4	1.0666	0.383673	1.09648	0.972747	1.1695
1101	8.01	8.02	56.85	5.495	3.256	sp|O94910|LPHN1_HUMAN	Latrophilin-1 GN=LPHN1	4	0.912011	0.561152	1.13763	0.801678	1.03753
1102	8.01	8.02	43.85	9.615	8.846	sp|O43815|STRN_HUMAN	Striatin GN=STRN	4	0.855067	0.270733	1.23595	0.679204	1.05682
1103	8.01	8.02	76.8	15.36	15.36	sp|Q9UKM9|RALY_HUMAN	RNA-binding protein Raly GN=RALY	4	0.448745	0.413047	1.72187	0.0465586	0.772681
1104	8.01	8.01	79.87	55.19	55.19	sp|Q9UK76|HN1_HUMAN	Hematological and neurological expressed 1 protein GN=HN1	5	1.18032	0.79414	1.19124	0.990832	1.47231
1105	8.01	8.01	76.29	19.59	19.59	sp|Q9BY32|ITPA_HUMAN	Inosine triphosphate pyrophosphatase GN=ITPA	4	0.847227	0.672219	1.14815	0.711214	0.972747
1106	8.01	8.01	88.1	45.24	45.24	sp|Q9BRT2|MNF1_HUMAN	Mitochondrial nucleoid factor 1 GN=MNF1	4	1.02802	0.851939	1.18032	0.870964	1.21339
1107	8	17.3	91.71	38.86	34.2	sp|P84074|HPCA_HUMAN	Neuron-specific calcium-binding protein hippocalcin GN=HPCA	13	1.07647	0.861965	2.0893	0.515229	2.24905
1108	8	10.03	35.88	10.72	8.66	sp|Q9BXK5|B2L13_HUMAN	Bcl-2-like protein 13 GN=BCL2L13	5	0.895365	0.83964	2.0893	0.428549	1.87068
1109	8	8.01	43.01	30.15	30.15	sp|O75663|TIPRL_HUMAN	TIP41-like protein GN=TIPRL	6	0.963829	0.558707	1.24738	0.772681	1.20226
1110	8	8.01	44.74	29.82	29.82	sp|Q96AT9|RPE_HUMAN	Ribulose-phosphate 3-epimerase GN=RPE	4	1.00925	0.752278	1.0666	0.946237	1.07647
1111	8	8	54.82	14.04	14.04	sp|Q9Y265|RUVB1_HUMAN	RuvB-like 1 GN=RUVBL1	4	1.34276	0.618828	1.48594	0.903649	2.18776
1112	8	8	78.53	18.82	18.82	sp|Q7Z6L0|PRRT2_HUMAN	Proline-rich transmembrane protein 2 GN=PRRT2	5	1.01859	0.651446	1.04713	0.972747	1.0666
1113	8	8	38.42	12.26	12.26	sp|P02765|FETUA_HUMAN	Alpha-2-HS-glycoprotein GN=AHSG	4	1.95885	0.250939	1.33045	1.47231	4.20727
1114	8	8	67.44	41.86	41.86	sp|O95168|NDUB4_HUMAN	NADH dehydrogenase [ubiquinone] 1 beta subcomplex subunit 4 GN=NDUFB4	5	0.744732	0.550474	1.1695	0.559758	0.870964
1115	8	8	68.66	22.22	22.22	sp|Q8N8N7|PTGR2_HUMAN	Prostaglandin reductase 2 GN=PTGR2	5	0.549541	0.151954	1.47231	0.258226	0.809096
1116	8	8	72.14	39.29	39.29	sp|P62829|RL23_HUMAN	60S ribosomal protein L23 GN=RPL23	5	0.954993	0.713052	1.13763	0.83946	1.08643
1117	8	8	30.54	18.79	18.79	sp|P25311|ZA2G_HUMAN	Zinc-alpha-2-glycoprotein GN=AZGP1	4	1.25892	0.397294	1.20226	1.04713	1.57036
1118	8	8	75.56	48.89	48.89	sp|P09455|RET1_HUMAN	Retinol-binding protein 1 GN=RBP1	4	1.04713	0.853425	1.24738	0.83946	1.30617
1119	7.99	8.02	79.44	39.44	39.44	sp|P07741|APT_HUMAN	Adenine phosphoribosyltransferase GN=APRT	6	0.534564	0.125223	1.64437	0.0855067	0.879022
1120	7.97	8.01	58.82	3.15	2.362	sp|Q08211|DHX9_HUMAN	ATP-dependent RNA helicase A GN=DHX9	5	1.07647	0.445765	1.05682	1.01859	1.13763
1121	7.96	7.99	52.94	21.18	21.18	sp|P25788|PSA3_HUMAN	Proteasome subunit alpha type-3 GN=PSMA3	4	0.717794	0.551565	1.2942	0.237684	0.928966
1122	7.93	8.28	62.69	34.2	31.61	sp|Q16527|CSRP2_HUMAN	Cysteine and glycine-rich protein 2 GN=CSRP2	4	1.03753	0.717724	1.23595	0.83946	1.2942
1123	7.93	7.94	40.08	7.507	7.507	sp|O00139|KIF2A_HUMAN	Kinesin-like protein KIF2A GN=KIF2A	5	0.895365	0.842896	1.33045	0.630957	1.19124
1124	7.91	7.92	37.78	25.56	25.56	sp|P06703|S10A6_HUMAN	Protein S100-A6 GN=S100A6	4	1.2942	0.536667	1.25892	1.02802	2.1677
1125	7.89	8.13	94.12	35.71	30.67	sp|Q16629|SRSF7_HUMAN	Serine/arginine-rich splicing factor 7 GN=SRSF7	5	0.981748	0.742176	1.1695	0.831764	1.14815
1126	7.89	7.89	93.33	46.67	46.67	sp|P31949|S10AB_HUMAN	Protein S100-A11 GN=S100A11	4	0.539511	0.48754	1.59956	0.122462	0.862979
1127	7.85	26.88	92.86	72.22	57.94	sp|P06899|H2B1J_HUMAN	Histone H2B type 1-J GN=HIST1H2BJ	30	1.13763	0.790252	2.10863	0.539511	2.37684
1128	7.83	7.84	71.79	34.87	34.87	sp|Q99653|CHP1_HUMAN	Calcium-binding protein p22 GN=CHP	4	0.963829	0.489917	1.08643	0.887156	1.04713
1129	7.76	7.76	59.83	21.34	21.34	sp|P28072|PSB6_HUMAN	Proteasome subunit beta type-6 GN=PSMB6	5	0.625173	0.477062	1.40605	0.195884	0.879022
1130	7.68	7.68	46.98	17.14	16.19	sp|O43852|CALU_HUMAN	Calumenin GN=CALU	4	1.20226	0.602126	1.27057	0.946237	1.72187
1131	7.65	7.73	63.75	17.52	13.29	sp|O00273|DFFA_HUMAN	DNA fragmentation factor subunit alpha GN=DFFA	4	0.946237	0.65663	1.08643	0.870964	1.02802
1132	7.65	7.66	27.22	5.097	3.976	sp|O94985|CSTN1_HUMAN	Calsyntenin-1 GN=CLSTN1	4	0.972747	0.785781	1.08643	0.895365	1.05682
1133	7.64	7.66	32.12	7.837	7.837	sp|P19022|CADH2_HUMAN	Cadherin-2 GN=CDH2	4	1.25892	0.636708	1.34276	0.937562	1.97697
1134	7.64	7.65	43.52	23.92	23.92	sp|P00387|NB5R3_HUMAN	NADH-cytochrome b5 reductase 3 GN=CYB5R3	8	2.63027	0.131455	1.70608	1.5417	11.9124
1135	7.59	7.59	66.37	20.63	18.39	sp|O00233|PSMD9_HUMAN	26S proteasome non-ATPase regulatory subunit 9 GN=PSMD9	6	1.0666	0.589676	1.1695	0.912011	1.2942
1136	7.56	7.57	95.49	39.93	26.74	sp|P62995|TRA2B_HUMAN	Transformer-2 protein homolog beta GN=TRA2B	5	0.954993	0.496097	1.13763	0.83946	1.08643
1137	7.56	7.56	83.33	31.4	23.26	sp|O95721|SNP29_HUMAN	Synaptosomal-associated protein 29 GN=SNAP29	4	1.18032	0.590763	1.23595	0.954993	1.55597
1138	7.52	7.6	33.74	8.901	5.604	sp|Q6UXD5|SE6L2_HUMAN	Seizure 6-like protein 2 GN=SEZ6L2	4	0.794328	0.581178	1.43219	0.487529	1.13763
1139	7.52	7.56	54.45	7.601	3.827	sp|Q9Y4I1|MYO5A_HUMAN	Unconventional myosin-Va GN=MYO5A	6	1.51356	0.170797	1.38038	1.09648	2.53513
1140	7.5	7.52	68.72	17.49	17.49	sp|Q9UNH7|SNX6_HUMAN	Sorting nexin-6 GN=SNX6	6	1	0.900263	1.14815	0.870964	1.14815
1141	7.49	7.5	39.68	3.301	2.311	sp|Q07954|LRP1_HUMAN	Prolow-density lipoprotein receptor-related protein 1 GN=LRP1	9	0.928966	0.670041	1.23595	0.711214	1.14815
1142	7.46	7.48	48.48	11.98	7.224	sp|P35637|FUS_HUMAN	RNA-binding protein FUS GN=FUS	4	0.937562	0.781752	1.07647	0.870964	1.00925
1143	7.43	7.44	71.63	21.15	21.15	sp|P62241|RS8_HUMAN	40S ribosomal protein S8 GN=RPS8	4	0.963829	0.997612	1.08643	0.887156	1.04713
1144	7.39	7.39	47.09	13.53	7.606	sp|Q12906|ILF3_HUMAN	Interleukin enhancer-binding factor 3 GN=ILF3	6	0.879022	0.990322	1.15878	0.654636	1.01859
1145	7.38	7.42	54.83	7.205	4.395	sp|O75116|ROCK2_HUMAN	Rho-associated protein kinase 2 GN=ROCK2	5	0.903649	0.910995	1.41906	0.515229	1.28233
1146	7.36	7.37	87.5	68.75	68.75	sp|Q9Y2S6|CCD72_HUMAN	Coiled-coil domain-containing protein 72 GN=CCDC72	6	1.02802	0.796607	1.10662	0.928966	1.13763
1147	7.34	7.42	73.79	33.87	21.77	sp|O14818|PSA7_HUMAN	Proteasome subunit alpha type-7 GN=PSMA7	4	0.809096	0.776627	1.57036	0.20893	1.27057
1148	7.3	7.31	40.98	4.498	4.044	sp|P24821|TENA_HUMAN	Tenascin GN=TNC	5	1.02802	0.904684	1.24738	0.824138	1.28233
1149	7.29	7.32	43.49	20.55	14.38	sp|Q00535|CDK5_HUMAN	Cyclin-dependent kinase 5 GN=CDK5	5	0.990832	0.776534	1.18032	0.83946	1.1695
1150	7.29	7.3	92.11	29.61	29.61	sp|P62269|RS18_HUMAN	40S ribosomal protein S18 GN=RPS18	4	0.937562	0.912387	1.13763	0.824138	1.0666
1151	7.28	7.3	45.84	19.33	15.73	sp|P12694|ODBA_HUMAN	2-oxoisovalerate dehydrogenase subunit alpha, mitochondrial GN=BCKDHA	5	0.831764	0.862954	1.30617	0.510505	1.08643
1152	7.27	8.27	55.81	24.81	18.99	sp|O75822|EIF3J_HUMAN	Eukaryotic translation initiation factor 3 subunit J GN=EIF3J	6	0.963829	0.867885	1.21339	0.794328	1.1695
1153	7.25	9.35	57.32	6.058	3.895	sp|Q9Y4G6|TLN2_HUMAN	Talin-2 GN=TLN2	8	0.981748	0.712363	1.1695	0.83946	1.14815
1154	7.24	7.25	53.01	13.06	11.14	sp|P35222|CTNB1_HUMAN	Catenin beta-1 GN=CTNNB1	5	1.13763	0.684623	2.208	0.515229	2.39883
1155	7.23	7.23	63	13.88	12.56	sp|P49593|PPM1F_HUMAN	Protein phosphatase 1F GN=PPM1F	4	0.928966	0.535101	1.18032	0.787046	1.09648
1156	7.19	14.49	61.24	16.61	12.87	sp|P17844|DDX5_HUMAN	Probable ATP-dependent RNA helicase DDX5 GN=DDX5	8	0.698232	0.329248	1.31826	0.353183	0.92045
1157	7.17	7.35	48.19	17.83	14.48	sp|P50148|GNAQ_HUMAN	Guanine nucleotide-binding protein G(q) subunit alpha GN=GNAQ	4	1.03753	0.889441	1.15878	0.895365	1.20226
1158	7.17	7.21	46.79	17.21	14.24	sp|Q15637|SF01_HUMAN	Splicing factor 1 GN=SF1	8	0.847227	0.940253	1.34276	0.465586	1.13763
1159	7.17	7.18	41.02	9.739	7.956	sp|Q3YEC7|RBEL1_HUMAN	Rab-like protein 1 GN=PARF	5	1.21339	0.618168	1.19124	1.01859	1.5417
1160	7.15	7.23	69.78	24.46	19.42	sp|Q9Y4Z0|LSM4_HUMAN	U6 snRNA-associated Sm-like protein LSm4 GN=LSM4	5	0.981748	0.897449	1.07647	0.912011	1.05682
1161	7.15	7.22	63.14	17.72	16.7	sp|P22570|ADRO_HUMAN	NADPH:adrenodoxin oxidoreductase, mitochondrial GN=FDXR	5	0.937562	0.617777	1.1695	0.801678	1.09648
1162	7.14	7.14	51.2	31.2	31.2	sp|Q9GZQ8|MLP3B_HUMAN	Microtubule-associated proteins 1A/1B light chain 3B GN=MAP1LC3B	5	0.937562	0.965759	1.15878	0.772681	1.08643
1163	7.11	7.11	58.74	16.39	16.39	sp|Q8WTS6|SETD7_HUMAN	Histone-lysine N-methyltransferase SETD7 GN=SETD7	5	1.0666	0.756174	1.07647	0.990832	1.14815
1164	7.1	7.1	63.09	16.11	13.42	sp|P20774|MIME_HUMAN	Mimecan GN=OGN	4	1.1272	0.740282	1.24738	0.903649	1.49969
1165	7.01	7.72	91.8	50.82	50.82	sp|P04733|MT1F_HUMAN	Metallothionein-1F GN=MT1F	10	2.65461	0.651461	1.7378	1.52757	6.19441
1166	7.01	7.15	67.15	34.3	34.3	sp|Q15404|RSU1_HUMAN	Ras suppressor protein 1 GN=RSU1	4	0.912011	0.371022	1.13763	0.801678	1.03753
1167	6.98	6.99	62.1	26.48	22.37	sp|Q9UKK9|NUDT5_HUMAN	ADP-sugar pyrophosphatase GN=NUDT5	4	1.24738	0.225488	1.1695	1.0666	1.52757
1168	6.97	11.11	60.93	46.51	39.07	sp|P61106|RAB14_HUMAN	Ras-related protein Rab-14 GN=RAB14	6	0.946237	0.319306	1.27057	0.717794	1.20226
1169	6.96	9.22	63.19	8.238	5.944	sp|P36776|LONM_HUMAN	Lon protease homolog, mitochondrial GN=LONP1	6	0.539511	0.72603	1.88799	0.0672977	1.01859
1170	6.94	7	72.38	29.05	23.33	sp|P82979|SARNP_HUMAN	SAP domain-containing ribonucleoprotein GN=SARNP	6	0.903649	0.849921	1.33045	0.636796	1.20226
1171	6.9	6.93	80.23	29.07	24.42	sp|Q14011|CIRBP_HUMAN	Cold-inducible RNA-binding protein GN=CIRBP	5	0.937562	0.645305	1.07647	0.870964	1.00925
1172	6.89	7.06	76.42	36.79	36.79	sp|Q7Z7K0|COXM1_HUMAN	COX assembly mitochondrial protein homolog GN=CMC1	5	1.05682	0.820816	1.09648	0.963829	1.19124
1173	6.87	13.01	88.39	55.36	51.79	sp|P56211|ARP19_HUMAN	cAMP-regulated phosphoprotein 19 GN=ARPP19	11	1.04713	0.721246	1.1695	0.895365	1.25892
1174	6.86	6.96	84.05	25.41	24.32	sp|Q9NZU7|CABP1_HUMAN	Calcium-binding protein 1 GN=CABP1	5	0.981748	0.925617	1.09648	0.895365	1.07647
1175	6.85	6.85	47.13	18.43	13.6	sp|Q15293|RCN1_HUMAN	Reticulocalbin-1 GN=RCN1	4	1	0.927602	1.14815	0.870964	1.15878
1176	6.83	6.84	81.6	42.4	36	sp|P62899|RL31_HUMAN	60S ribosomal protein L31 GN=RPL31	4	1.35519	0.518881	1.30617	1.03753	2.33346
1177	6.82	6.82	86.05	41.86	41.86	sp|P49458|SRP09_HUMAN	Signal recognition particle 9 kDa protein GN=SRP9	5	0.972747	0.934649	1.07647	0.903649	1.04713
1178	6.81	6.84	36.26	21.98	18.68	sp|Q96NT1|NP1L5_HUMAN	Nucleosome assembly protein 1-like 5 GN=NAP1L5	4	0.887156	0.76149	1.20226	0.679204	1.0666
1179	6.81	6.83	66.24	17.2	15.92	sp|Q15233|NONO_HUMAN	Non-POU domain-containing octamer-binding protein GN=NONO	6	0.847227	0.787597	1.10662	0.751623	0.937562
1180	6.81	6.81	70.08	38.19	33.46	sp|Q9UMS0|NFU1_HUMAN	NFU1 iron-sulfur cluster scaffold homolog, mitochondrial GN=NFU1	5	0.685488	0.938348	1.36773	0.420727	0.937562
1181	6.8	6.81	59.1	15.51	15.51	sp|Q96I15|SCLY_HUMAN	Selenocysteine lyase GN=SCLY	4	0.928966	0.91828	1.25892	0.660694	1.1695
1182	6.79	10.92	67.04	22.35	17.61	sp|Q07666|KHDR1_HUMAN	KH domain-containing, RNA-binding, signal transduction-associated protein 1 GN=KHDRBS1	7	0.928966	0.734503	1.05682	0.879022	0.981748
1183	6.79	6.82	80.07	36.96	32.61	sp|Q6BCY4|NB5R2_HUMAN	NADH-cytochrome b5 reductase 2 GN=CYB5R2	4	1	0.717686	1.47231	0.679204	1.40605
1184	6.78	6.79	25.9	11.51	11.51	sp|P51674|GPM6A_HUMAN	Neuronal membrane glycoprotein M6-a GN=GPM6A	4	2.03236	0.201543	1.57036	1.2942	16.7494
1185	6.77	7.12	53.02	17.03	14.87	sp|P53779|MK10_HUMAN	Mitogen-activated protein kinase 10 GN=MAPK10	5	0.685488	0.310708	1.48594	0.331131	1.01859
1186	6.76	9	67.75	21.17	20.85	sp|Q96AG4|LRC59_HUMAN	Leucine-rich repeat-containing protein 59 GN=LRRC59	6	1.61436	0.383862	1.47231	1.09648	5.49541
1187	6.73	6.77	51.87	13.63	12.53	sp|Q13867|BLMH_HUMAN	Bleomycin hydrolase GN=BLMH	4	0.711214	0.851442	1.30617	0.363078	0.928966
1188	6.71	6.73	56.69	14.88	14.88	sp|Q9UKA9|PTBP2_HUMAN	Polypyrimidine tract-binding protein 2 GN=PTBP2	4	0.77983	0.294158	1.24738	0.630957	0.972747
1189	6.68	9.58	51.72	25.07	21.37	sp|Q8IXS6|PALM2_HUMAN	Paralemmin-2 GN=PALM2	10	0.954993	0.930117	1.10662	0.862979	1.05682
1190	6.67	6.72	49.7	10.06	6.016	sp|O76041|NEBL_HUMAN	Nebulette GN=NEBL	8	1.04713	0.796169	1.0666	0.981748	1.11686
1191	6.66	11.72	48.97	15.64	15.64	sp|Q9UNF0|PACN2_HUMAN	Protein kinase C and casein kinase substrate in neurons protein 2 GN=PACSIN2	9	1.03753	0.184241	1.09648	0.946237	1.13763
1192	6.65	8.78	58.47	10.61	6.939	sp|P35579|MYH9_HUMAN	Myosin-9 GN=MYH9	9	1.57036	0.369861	1.38038	1.13763	8.70964
1193	6.64	6.64	57.14	15.31	15.31	sp|Q9HD42|CHM1A_HUMAN	Charged multivesicular body protein 1a GN=CHMP1A	4	1.0666	0.721405	1.10662	0.963829	1.18032
1194	6.63	6.73	55.37	15.04	10.98	sp|Q9HCJ6|VAT1L_HUMAN	Synaptic vesicle membrane protein VAT-1 homolog-like GN=VAT1L	4	0.990832	0.314995	1.08643	0.912011	1.07647
1195	6.62	6.63	38.02	6.887	5.755	sp|Q08174|PCDH1_HUMAN	Protocadherin-1 GN=PCDH1	4	1.1695	0.540535	1.1695	1	1.5417
1196	6.61	6.61	94.74	58.77	58.77	sp|O14548|COX7R_HUMAN	Cytochrome c oxidase subunit 7A-related protein, mitochondrial GN=COX7A2L	4	1	0.982228	1.14815	0.870964	1.14815
1197	6.55	6.55	34.29	17.04	13.5	sp|Q9H8Y8|GORS2_HUMAN	Golgi reassembly-stacking protein 2 GN=GORASP2	4	0.954993	0.25415	1.09648	0.870964	1.04713
1198	6.54	6.57	84.24	33.33	33.33	sp|P30050|RL12_HUMAN	60S ribosomal protein L12 GN=RPL12	4	0.816582	0.987748	1.22462	0.564937	1
1199	6.54	6.54	57.14	44.64	44.64	sp|Q15369|ELOC_HUMAN	Transcription elongation factor B polypeptide 1 GN=TCEB1	5	0.731139	0.568301	1.19124	0.515229	0.870964
1200	6.53	6.56	74.41	28.28	28.28	sp|P51911|CNN1_HUMAN	Calponin-1 GN=CNN1	4	0.972747	0.818673	1.36773	0.717794	1.33045
1201	6.52	7.77	43.05	7.461	5.407	sp|Q92859|NEO1_HUMAN	Neogenin GN=NEO1	5	1.24738	0.269377	1.22462	1.01859	1.85353
1202	6.52	6.56	47.57	7.547	4.447	sp|Q7L0J3|SV2A_HUMAN	Synaptic vesicle glycoprotein 2A GN=SV2A	4	1.21339	0.366491	1.13763	1.0666	1.38038
1203	6.48	6.54	52.69	18.65	12.88	sp|P27338|AOFB_HUMAN	Amine oxidase [flavin-containing] B GN=MAOB	5	1.44544	0.440475	1.65959	0.870964	5.19996
1204	6.47	6.9	76.77	13.83	10.35	sp|Q5TF21|CF174_HUMAN	Uncharacterized protein C6orf174 GN=C6orf174	8	1.0666	0.381512	1.08643	0.981748	1.15878
1205	6.47	6.59	65.44	13.48	11.03	sp|Q8NC51|PAIRB_HUMAN	Plasminogen activator inhibitor 1 RNA-binding protein GN=SERBP1	4	1.05682	0.71257	1.13763	0.928966	1.20226
1206	6.47	6.5	63.88	13.44	13.44	sp|P42167|LAP2B_HUMAN	Lamina-associated polypeptide 2, isoforms beta/gamma GN=TMPO	5	1.13763	0.944657	1.10662	1.02802	1.27057
1207	6.46	7.16	60.25	49.07	44.1	sp|Q9H2H8|PPIL3_HUMAN	Peptidyl-prolyl cis-trans isomerase-like 3 GN=PPIL3	6	1.09648	0.261225	1.13763	0.963829	1.24738
1208	6.46	6.76	69.74	14.54	7.269	sp|P12081|SYHC_HUMAN	Histidine--tRNA ligase, cytoplasmic GN=HARS	3	0.496592	0.101834	1.47231	0.0251189	0.731139
1209	6.43	6.44	49.66	5.97	4.206	sp|P01023|A2MG_HUMAN	Alpha-2-macroglobulin GN=A2M	5	0.325087	0.0632035	1.58489	0.0197697	0.515229
1210	6.4	6.52	80.92	21.23	11.38	sp|Q9BQ69|MACD1_HUMAN	MACRO domain-containing protein 1 GN=MACROD1	3	0.660694	0.469191	2.03236	0.138038	1.34276
1211	6.4	6.41	62.62	5.687	3.323	sp|O15061|SYNEM_HUMAN	Synemin GN=SYNM	6	1.80302	0.12659	1.43219	1.25892	9.2045
1212	6.39	6.39	62.95	23.9	14.74	sp|Q9BSH5|HDHD3_HUMAN	Haloacid dehalogenase-like hydrolase domain-containing protein 3 GN=HDHD3	3	0.92045	0.987823	1.11686	0.824138	1.02802
1213	6.38	6.38	45.58	7.646	2.748	sp|Q7Z4S6|KI21A_HUMAN	Kinesin-like protein KIF21A GN=KIF21A	4	0.731139	0.307071	1.43219	0.277971	1.04713
1214	6.38	6.38	59.28	21.27	18.78	sp|Q9BY67|CADM1_HUMAN	Cell adhesion molecule 1 GN=CADM1	9	1.07647	0.813013	1.21339	0.887156	1.40605
1215	6.37	6.41	40.53	26.32	19.47	sp|P62166|NCS1_HUMAN	Neuronal calcium sensor 1 GN=NCS1	4	1.31826	0.687992	1.1272	1.1695	1.61436
1216	6.36	22.8	92.28	52.68	47.32	sp|P12236|ADT3_HUMAN	ADP/ATP translocase 3 GN=SLC25A6	16	1.08643	0.776554	1.1695	0.928966	1.27057
1217	6.36	6.37	49.09	8.545	4.091	sp|O94875|SRBS2_HUMAN	Sorbin and SH3 domain-containing protein 2 GN=SORBS2	5	0.954993	0.543813	1.09648	0.870964	1.04713
1218	6.35	6.35	70.21	40.96	27.66	sp|O75223|GGCT_HUMAN	Gamma-glutamylcyclotransferase GN=GGCT	5	1.19124	0.616556	1.22462	0.972747	1.6293
1219	6.34	6.35	46.49	4.806	4.806	sp|Q13367|AP3B2_HUMAN	AP-3 complex subunit beta-2 GN=AP3B2	4	1.07647	0.351941	1.13763	0.946237	1.22462
1220	6.34	6.34	70.6	21.95	13.04	sp|A6NGB9|WIPF3_HUMAN	WAS/WASL-interacting protein family member 3 GN=WIPF3	3	0.831764	0.468527	1.2942	0.549541	1.07647
1221	6.33	14.49	64.79	23.1	23.1	sp|P04899|GNAI2_HUMAN	Guanine nucleotide-binding protein G(i) subunit alpha-2 GN=GNAI2	9	1.40605	0.73833	1.24738	1.1272	2.70396
1222	6.32	12.43	87	50.5	50	sp|Q6IPX3|TCAL6_HUMAN	Transcription elongation factor A protein-like 6 GN=TCEAL6	8	1.59956	0.183583	1.30617	1.22462	3.46737
1223	6.32	6.34	62.42	18.3	15.36	sp|Q86U42|PABP2_HUMAN	Polyadenylate-binding protein 2 GN=PABPN1	4	1.05682	0.931267	1.25892	0.83946	1.33045
1224	6.31	6.31	49.14	41.38	35.34	sp|Q9BZG9|LYNX1_HUMAN	Ly-6/neurotoxin-like protein 1 GN=LYNX1	7	1.55597	0.397337	1.22462	1.27057	2.67917
1225	6.29	8.44	78.47	17.01	10.59	sp|Q14168|MPP2_HUMAN	MAGUK p55 subfamily member 2 GN=MPP2	4	0.895365	0.476873	1.22462	0.731139	1.09648
1226	6.28	6.29	68.38	19.93	14.43	sp|Q86WA6|BPHL_HUMAN	Valacyclovir hydrolase GN=BPHL	3	0.625173	0.289127	1.23595	0.30479	0.772681
1227	6.27	8.31	73.5	23.81	12.22	sp|P49753|ACOT2_HUMAN	Acyl-coenzyme A thioesterase 2, mitochondrial GN=ACOT2	4	1.00925	0.974978	1.07647	0.937562	1.08643
1228	6.27	6.29	67.81	15.95	15.95	sp|Q8N335|GPD1L_HUMAN	Glycerol-3-phosphate dehydrogenase 1-like protein GN=GPD1L	5	0.77983	0.23283	1.15878	0.619441	0.903649
1229	6.26	6.26	52.24	8.382	7.081	sp|P78357|CNTP1_HUMAN	Contactin-associated protein 1 GN=CNTNAP1	6	2.14783	0.340671	1.40605	1.52757	9.81748
1230	6.25	6.26	41.42	9.661	6.68	sp|P19021|AMD_HUMAN	Peptidyl-glycine alpha-amidating monooxygenase GN=PAM	4	1.30617	0.590047	1.20226	1.08643	1.77011
1231	6.25	6.25	81.74	41.74	37.39	sp|P06307|CCKN_HUMAN	Cholecystokinin GN=CCK	6	1.48594	0.337346	1.20226	1.23595	2.18776
1232	6.24	6.29	75.77	24.23	19.38	sp|P00403|COX2_HUMAN	Cytochrome c oxidase subunit 2 GN=MT-CO2	4	1.05682	0.292018	1.21339	0.870964	1.5417
1233	6.24	6.28	41.79	13.5	11.31	sp|O43776|SYNC_HUMAN	Asparagine--tRNA ligase, cytoplasmic GN=NARS	4	0.420727	0.334021	1.45881	0.0401791	0.613762
1234	6.24	6.27	46.43	11.73	8.503	sp|Q96RR4|KKCC2_HUMAN	Calcium/calmodulin-dependent protein kinase kinase 2 GN=CAMKK2	4	1.05682	0.515971	1.24738	0.847227	1.31826
1235	6.23	6.28	55.1	11.46	7.484	sp|P50895|BCAM_HUMAN	Basal cell adhesion molecule GN=BCAM	3	1.04713	0.408563	1.08643	0.963829	1.13763
1236	6.23	6.24	86.69	27.82	20.56	sp|P18124|RL7_HUMAN	60S ribosomal protein L7 GN=RPL7	3	0.679204	0.370148	1.2942	0.483059	0.879022
1237	6.21	6.22	64.47	16.84	11.05	sp|P50552|VASP_HUMAN	Vasodilator-stimulated phosphoprotein GN=VASP	3	1.45881	0.506911	1.35519	1.07647	2.14783
1238	6.19	104.35	84.91	69.14	56.98	sp|Q3ZCM7|TBB8_HUMAN	Tubulin beta-8 chain GN=TUBB8	185	0.83946	0.355215	1.34276	0.625173	1.1272
1239	6.19	6.2	46.98	33.49	22.79	sp|P67870|CSK2B_HUMAN	Casein kinase II subunit beta GN=CSNK2B	5	0.847227	0.533781	1.31826	0.580764	1.11686
1240	6.18	6.19	51.52	18.18	11.11	sp|P49802|RGS7_HUMAN	Regulator of G-protein signaling 7 GN=RGS7	3	0.963829	0.601355	1.08643	0.887156	1.04713
1241	6.16	6.19	36.97	4.699	4.344	sp|Q9Y2A7|NCKP1_HUMAN	Nck-associated protein 1 GN=NCKAP1	4	1.24738	0.120746	1.23595	1.00925	1.5417
1242	6.16	6.17	56.63	7.407	6.691	sp|O15394|NCAM2_HUMAN	Neural cell adhesion molecule 2 GN=NCAM2	4	1.22462	0.79504	1.2942	0.946237	3.13329
1243	6.15	6.16	68.63	9.383	8.043	sp|Q5VZF2|MBNL2_HUMAN	Muscleblind-like protein 2 GN=MBNL2	4	0.758578	0.618953	1.24738	0.570164	0.946237
1244	6.13	6.14	65.32	14.68	14.68	sp|Q9Y3Q8|T22D4_HUMAN	TSC22 domain family protein 4 GN=TSC22D4	4	0.912011	0.676387	1.55597	0.586138	1.41906
1245	6.12	15.19	76.63	21.34	18.7	sp|Q9UNW9|NOVA2_HUMAN	RNA-binding protein Nova-2 GN=NOVA2	8	0.954993	0.464485	1.0666	0.895365	1.01859
1246	6.12	6.13	66.67	22.22	18.52	sp|P25686|DNJB2_HUMAN	DnaJ homolog subfamily B member 2 GN=DNAJB2	3	1.02802	0.596986	1.07647	0.954993	1.10662
1247	6.11	6.14	60	10	8.413	sp|P08195|4F2_HUMAN	4F2 cell-surface antigen heavy chain GN=SLC3A2	5	1.33045	0.376303	1.20226	1.10662	1.77011
1248	6.11	6.13	63.68	16.75	14.39	sp|P09110|THIK_HUMAN	3-ketoacyl-CoA thiolase, peroxisomal GN=ACAA1	4	0.831764	0.468872	1.31826	0.630957	1.09648
1249	6.11	6.11	85.25	22.95	14.75	sp|Q7Z4W1|DCXR_HUMAN	L-xylulose reductase GN=DCXR	3	0.963829	0.646041	1.07647	0.895365	1.03753
1250	6.11	6.11	96.77	77.42	43.55	sp|P48539|PCP4_HUMAN	Purkinje cell protein 4 GN=PCP4	3	1.09648	0.967239	1.08643	1.00925	1.23595
1251	6.1	6.19	53.94	12.86	6.086	sp|P26639|SYTC_HUMAN	Threonine--tRNA ligase, cytoplasmic GN=TARS	4	0.903649	0.618678	1.34276	0.672977	1.21339
1252	6.1	6.19	42.28	24.38	19.75	sp|Q9NUQ9|FA49B_HUMAN	Protein FAM49B GN=FAM49B	3	0.801678	0.826172	1.34276	0.413047	1.07647
1253	6.1	6.1	52.88	11.26	9.686	sp|P21283|VATC1_HUMAN	V-type proton ATPase subunit C 1 GN=ATP6V1C1	3	2.37684	0.358784	1.55597	1.52757	25.1189
1254	6.09	16.42	68.9	51.67	44.5	sp|P26583|HMGB2_HUMAN	High mobility group protein B2 GN=HMGB2	11	0.937562	0.691682	1.30617	0.717794	1.22462
1255	6.09	8.05	55.09	7.702	6.005	sp|Q8N568|DCLK2_HUMAN	Serine/threonine-protein kinase DCLK2 GN=DCLK2	4	1.11686	0.471624	1.1695	0.954993	1.30617
1256	6.08	6.08	57.54	3.84	2.959	sp|P12111|CO6A3_HUMAN	Collagen alpha-3(VI) chain GN=COL6A3	8	1.78649	0.0292592	1.2942	1.38038	7.58578
1257	6.07	6.07	64.6	6.688	4.976	sp|P55265|DSRAD_HUMAN	Double-stranded RNA-specific adenosine deaminase GN=ADAR	4	0.591562	0.395663	1.43219	0.319154	0.847227
1258	6.06	15.78	70.48	17.75	17.75	sp|P20700|LMNB1_HUMAN	Lamin-B1 GN=LMNB1	8	1.05682	0.548953	1.27057	0.831764	1.34276
1259	6.06	6.11	32.16	10.86	6.206	sp|Q14444|CAPR1_HUMAN	Caprin-1 GN=CAPRIN1	3	1	0.719997	1.08643	0.92045	1.08643
1260	6.06	6.06	68.28	27.96	27.96	sp|O95169|NDUB8_HUMAN	NADH dehydrogenase [ubiquinone] 1 beta subcomplex subunit 8, mitochondrial GN=NDUFB8	4	0.946237	0.756424	1.14815	0.824138	1.08643
1261	6.05	6.21	81.07	14.58	13.3	sp|Q00587|BORG5_HUMAN	Cdc42 effector protein 1 GN=CDC42EP1	3	0.847227	0.881955	1.39316	0.258226	1.18032
1262	6.05	6.11	37.28	14.4	9.512	sp|Q99447|PCY2_HUMAN	Ethanolamine-phosphate cytidylyltransferase GN=PCYT2	3	0.724436	0.774444	1.35519	0.401791	0.981748
1263	6.05	6.08	91.47	13.31	13.31	sp|P15880|RS2_HUMAN	40S ribosomal protein S2 GN=RPS2	3	0.972747	0.589027	1.10662	0.879022	1.07647
1264	6.05	6.06	71.37	20.23	19.47	sp|O75494|SRS10_HUMAN	Serine/arginine-rich splicing factor 10 GN=SRSF10	3	1.22462	0.779948	1.1272	1.08643	1.47231
1265	6.05	6.06	63.43	28.24	28.24	sp|O43708|MAAI_HUMAN	Maleylacetoacetate isomerase GN=GSTZ1	4	0.654636	0.546154	1.20226	0.366438	0.787046
1266	6.04	8.05	41.68	8.65	5.767	sp|Q06481|APLP2_HUMAN	Amyloid-like protein 2 GN=APLP2	4	1.01859	0.603859	1.38038	0.737904	1.40605
1267	6.04	7.27	56.54	27	22.78	sp|Q9Y3B8|ORN_HUMAN	Oligoribonuclease, mitochondrial GN=REXO2	4	1.00925	0.984066	1.07647	0.937562	1.08643
1268	6.04	7.05	39.12	9.585	7.513	sp|P54687|BCAT1_HUMAN	Branched-chain-amino-acid aminotransferase, cytosolic GN=BCAT1	4	0.963829	0.992576	1.13763	0.847227	1.09648
1269	6.04	6.06	53.85	11.14	11.14	sp|Q9GZT8|NIF3L_HUMAN	NIF3-like protein 1 GN=NIF3L1	3	0.60256	0.390734	1.33045	0.280543	0.801678
1270	6.04	6.05	65.93	9.576	7.064	sp|Q9ULN7|PNML2_HUMAN	PNMA-like protein 2 GN=PNMAL2	4	0.972747	0.68825	1.1272	0.862979	1.09648
1271	6.04	6.05	28.02	6.386	4.733	sp|Q9UHC6|CNTP2_HUMAN	Contactin-associated protein-like 2 GN=CNTNAP2	3	1.08643	0.904744	1.30617	0.831764	1.41906
1272	6.04	6.05	50	18.42	16.12	sp|Q96EQ0|SGTB_HUMAN	Small glutamine-rich tetratricopeptide repeat-containing protein beta GN=SGTB	8	1.14815	0.841304	1.13763	1.00925	1.40605
1273	6.04	6.05	58.72	30.81	26.74	sp|O95881|TXD12_HUMAN	Thioredoxin domain-containing protein 12 GN=TXNDC12	3	1.01859	0.846772	1.10662	0.92045	1.1272
1274	6.04	6.04	68.18	31.17	31.17	sp|Q9H4G4|GAPR1_HUMAN	Golgi-associated plant pathogenesis-related protein 1 GN=GLIPR2	3	1.11686	0.975286	1.24738	0.895365	1.70608
1275	6.04	6.04	86.41	48.54	40.78	sp|Q9Y5J6|TIM9B_HUMAN	Mitochondrial import inner membrane translocase subunit Tim9 B GN=FXC1	5	0.887156	0.765878	1.18032	0.625173	1.04713
1276	6.03	18.93	77.81	20.26	20.26	sp|Q9H0B6|KLC2_HUMAN	Kinesin light chain 2 GN=KLC2	11	0.928966	0.851808	1.14815	0.809096	1.0666
1277	6.03	6.17	52.63	32.11	25.26	sp|Q9Y3D9|RT23_HUMAN	28S ribosomal protein S23, mitochondrial GN=MRPS23	3	1.13763	0.343747	1.61436	0.704693	2.01372
1278	6.03	6.14	61.46	10.66	9.947	sp|Q9HCC0|MCCB_HUMAN	Methylcrotonoyl-CoA carboxylase beta chain, mitochondrial GN=MCCC2	3	1.01859	0.927576	2.0893	0.487529	2.12814
1279	6.03	6.1	60.94	13.2	11.57	sp|Q5SSJ5|HP1B3_HUMAN	Heterochromatin protein 1-binding protein 3 GN=HP1BP3	3	1.0666	0.753051	1.09648	0.972747	1.1695
1280	6.03	6.05	60	12.08	12.08	sp|Q9BXM9|FSD1L_HUMAN	FSD1-like protein GN=FSD1L	3	0.946237	0.400187	1.07647	0.879022	1.01859
1281	6.03	6.04	55.29	9.371	8.434	sp|Q765P7|MTSSL_HUMAN	MTSS1-like protein GN=MTSS1L	3	1.0666	0.744078	1.1272	0.946237	1.20226
1282	6.03	6.04	65.78	20.95	17.24	sp|Q9H7Z7|PGES2_HUMAN	Prostaglandin E synthase 2 GN=PTGES2	4	0.847227	0.428404	1.38038	0.613762	1.1695
1283	6.03	6.03	70.77	34.62	34.62	sp|Q9H0N5|PHS2_HUMAN	Pterin-4-alpha-carbinolamine dehydratase 2 GN=PCBD2	3	1.27057	0.149581	1.38038	0.92045	1.75388
1284	6.03	6.03	54.84	22.58	22.58	sp|P05230|FGF1_HUMAN	Fibroblast growth factor 1 GN=FGF1	7	1.41906	0.291583	1.36773	1.03753	3.7325
1285	6.03	6.03	48.65	18.02	18.02	sp|O95848|NUD14_HUMAN	Uridine diphosphate glucose pyrophosphatase GN=NUDT14	3	0.990832	0.983136	1.1695	0.83946	1.15878
1286	6.02	33.74	93.28	64.03	50.2	sp|P15259|PGAM2_HUMAN	Phosphoglycerate mutase 2 GN=PGAM2	48	1.21339	0.748737	1.38038	0.879022	2.70396
1287	6.02	8.05	45.69	5.296	5.296	sp|Q6DN90|IQEC1_HUMAN	IQ motif and SEC7 domain-containing protein 1 GN=IQSEC1	4	1.08643	0.622394	1.27057	0.855067	1.38038
1288	6.02	6.8	72.73	12.19	7.025	sp|Q05519|SRS11_HUMAN	Serine/arginine-rich splicing factor 11 GN=SRSF11	4	1.00925	0.40514	1.0666	0.946237	1.07647
1289	6.02	6.29	76.71	17.67	13.65	sp|P62753|RS6_HUMAN	40S ribosomal protein S6 GN=RPS6	3	1.00925	0.987678	1.13763	0.887156	1.14815
1290	6.02	6.16	61.71	6.452	5.008	sp|P11498|PYC_HUMAN	Pyruvate carboxylase, mitochondrial GN=PC	4	0.672977	0.88157	1.47231	0.229087	0.990832
1291	6.02	6.11	45.41	18.6	14.01	sp|Q13148|TADBP_HUMAN	TAR DNA-binding protein 43 GN=TARDBP	3	0.487529	0.445455	1.61436	0.083946	0.787046
1292	6.02	6.1	49.04	7.787	3.689	sp|P13010|XRCC5_HUMAN	X-ray repair cross-complementing protein 5 GN=XRCC5	3	0.855067	0.54732	1.51356	0.564937	1.2942
1293	6.02	6.09	79.4	18.94	17.61	sp|P23193|TCEA1_HUMAN	Transcription elongation factor A protein 1 GN=TCEA1	4	0.879022	0.735055	1.20226	0.698232	1.05682
1294	6.02	6.06	41.64	18.69	18.69	sp|Q13151|ROA0_HUMAN	Heterogeneous nuclear ribonucleoprotein A0 GN=HNRNPA0	3	0.751623	0.722319	1.57036	0.432514	1.18032
1295	6.02	6.06	61.76	12.75	12.75	sp|Q9NUJ1|ABHDA_HUMAN	Abhydrolase domain-containing protein 10, mitochondrial GN=ABHD10	3	0.801678	0.443444	1.14815	0.691831	0.92045
1296	6.02	6.05	50.56	14.45	14.45	sp|Q9Y6E0|STK24_HUMAN	Serine/threonine-protein kinase 24 GN=STK24	4	0.685488	0.843761	1.30617	0.457088	0.895365
1297	6.02	6.04	76.58	53.8	53.8	sp|Q96K17|BT3L4_HUMAN	Transcription factor BTF3 homolog 4 GN=BTF3L4	4	1.01859	0.659586	1.30617	0.77983	1.33045
1298	6.02	6.03	68.21	6.032	6.032	sp|Q15276|RABE1_HUMAN	Rab GTPase-binding effector protein 1 GN=RABEP1	4	1.00925	0.856979	1.10662	0.912011	1.11686
1299	6.02	6.03	50.38	7.342	7.342	sp|Q13510|ASAH1_HUMAN	Acid ceramidase GN=ASAH1	3	0.963829	0.866721	1.35519	0.711214	1.30617
1300	6.02	6.02	44.14	5.355	5.355	sp|Q9P1Z2|CACO1_HUMAN	Calcium-binding and coiled-coil domain-containing protein 1 GN=CALCOCO1	3	1.00925	0.906573	1.10662	0.912011	1.11686
1301	6.02	6.02	31.84	4.874	3.331	sp|P08603|CFAH_HUMAN	Complement factor H GN=CFH	3	1.00925	0.882141	1.08643	0.928966	1.09648
1302	6.02	6.02	51.58	10.32	10.32	sp|O95825|QORL1_HUMAN	Quinone oxidoreductase-like protein 1 GN=CRYZL1	3	0.895365	0.668717	1.1695	0.765597	1.04713
1303	6.02	6.02	85.12	17.86	13.1	sp|P59998|ARPC4_HUMAN	Actin-related protein 2/3 complex subunit 4 GN=ARPC4	4	0.691831	0.722519	1.22462	0.401791	0.847227
1304	6.02	6.02	57.59	37.34	37.34	sp|P63279|UBC9_HUMAN	SUMO-conjugating enzyme UBC9 GN=UBE2I	3	1.02802	0.803857	1.09648	0.937562	1.1272
1305	6.02	6.02	54.39	24.56	21.64	sp|P19105|ML12A_HUMAN	Myosin regulatory light chain 12A GN=MYL12A	6	1.35519	0.853706	1.14815	1.18032	1.61436
1306	6.02	6.02	18.33	10.83	10.83	sp|O00115|DNS2A_HUMAN	Deoxyribonuclease-2-alpha GN=DNASE2	3	1.08643	0.903626	1.67494	0.648634	1.8197
1307	6.02	6.02	78.35	39.18	39.18	sp|C9JLW8|F195B_HUMAN	Protein FAM195B GN=FAM195B	3	0.731139	0.589695	1.18032	0.544503	0.862979
1308	6.01	10.07	84.75	55.93	40.11	sp|O43447|PPIH_HUMAN	Peptidyl-prolyl cis-trans isomerase H GN=PPIH	7	0.895365	0.78155	1.33045	0.672977	1.19124
1309	6.01	8.09	79.6	13.43	13.43	sp|Q86UW8|HPLN4_HUMAN	Hyaluronan and proteoglycan link protein 4 GN=HAPLN4	5	0.672977	0.42359	1.33045	0.413047	0.895365
1310	6.01	6.18	60.46	11.18	9.11	sp|P49840|GSK3A_HUMAN	Glycogen synthase kinase-3 alpha GN=GSK3A	3	0.331131	0.64233	1.83654	0.0383707	0.608135
1311	6.01	6.08	94.62	35.48	31.18	sp|P05109|S10A8_HUMAN	Protein S100-A8 GN=S100A8	3	1.21339	0.794067	1.28233	0.946237	1.97697
1312	6.01	6.07	76.17	28.88	27.08	sp|Q99436|PSB7_HUMAN	Proteasome subunit beta type-7 GN=PSMB7	3	0.591562	0.61861	1.7378	0.16293	1.02802
1313	6.01	6.07	84.03	31.94	29.17	sp|Q4VC31|CCD58_HUMAN	Coiled-coil domain-containing protein 58 GN=CCDC58	3	0.990832	0.823794	1.10662	0.895365	1.09648
1314	6.01	6.05	54.64	4.339	3.846	sp|P09874|PARP1_HUMAN	Poly [ADP-ribose] polymerase 1 GN=PARP1	3	1.10662	0.929593	1.48594	0.744732	1.8197
1315	6.01	6.05	62.01	8.766	8.766	sp|O95861|BPNT1_HUMAN	3'(2'),5'-bisphosphate nucleotidase 1 GN=BPNT1	3	0.847227	0.928633	1.23595	0.630957	1.04713
1316	6.01	6.03	66.08	15.42	15.42	sp|Q96S90|LYSM1_HUMAN	LysM and putative peptidoglycan-binding domain-containing protein 1 GN=LYSMD1	3	0.887156	0.987662	1.19124	0.704693	1.05682
1317	6.01	6.03	34.68	15.44	15.44	sp|O14775|GBB5_HUMAN	Guanine nucleotide-binding protein subunit beta-5 GN=GNB5	3	0.912011	0.676261	1.14815	0.794328	1.04713
1318	6.01	6.03	75.4	41.27	41.27	sp|Q99622|C10_HUMAN	Protein C10 GN=C12orf57	4	0.501187	0.878088	1.67494	0.178649	0.83946
1319	6.01	6.02	48.07	5.451	4.46	sp|Q14289|FAK2_HUMAN	Protein-tyrosine kinase 2-beta GN=PTK2B	4	1.01859	0.99307	1.11686	0.912011	1.13763
1320	6.01	6.02	72.73	43.64	43.64	sp|O75896|TUSC2_HUMAN	Tumor suppressor candidate 2 GN=TUSC2	3	0.912011	0.918397	1.24738	0.691831	1.13763
1321	6.01	6.02	67.27	35.91	35.91	sp|Q8NB37|PDDC1_HUMAN	Parkinson disease 7 domain-containing protein 1 GN=PDDC1	3	1.10662	0.905361	1.45881	0.758578	1.61436
1322	6.01	6.01	33.03	4.262	2.787	sp|O94979|SC31A_HUMAN	Protein transport protein Sec31A GN=SEC31A	3	0.972747	0.992876	1.10662	0.879022	1.07647
1323	6.01	6.01	92.11	26.32	26.32	sp|Q9Y3D6|FIS1_HUMAN	Mitochondrial fission 1 protein GN=FIS1	3	1.03753	0.899916	1.07647	0.963829	1.11686
1324	6.01	6.01	30.98	7.839	7.839	sp|Q9HAT2|SIAE_HUMAN	Sialate O-acetylesterase GN=SIAE	3	1.09648	0.723328	1.24738	0.879022	1.45881
1325	6.01	6.01	58.72	50.46	43.12	sp|P12074|CX6A1_HUMAN	Cytochrome c oxidase subunit 6A1, mitochondrial GN=COX6A1	8	0.679204	0.669776	1.27057	0.42462	0.862979
1326	6.01	6.01	61.04	33.77	33.77	sp|Q8NHG7|SVIP_HUMAN	Small VCP/p97-interacting protein GN=SVIP	3	1.03753	0.684407	1.07647	0.963829	1.11686
1327	6	25.61	80.45	48.6	37.99	sp|Q93045|STMN2_HUMAN	Stathmin-2 GN=STMN2	34	1.25892	0.620875	1.21339	1.03753	1.8197
1328	6	25.35	95.38	72.31	58.46	sp|P04908|H2A1B_HUMAN	Histone H2A type 1-B/E GN=HIST1H2AB	27	1.1272	0.913812	1.15878	0.972747	1.36773
1329	6	24.14	67.76	63.82	63.82	sp|P15531|NDKA_HUMAN	Nucleoside diphosphate kinase A GN=NME1	27	0.903649	0.831391	1.28233	0.666807	1.15878
1330	6	16.51	74.63	40.8	37.81	sp|Q9H0U4|RAB1B_HUMAN	Ras-related protein Rab-1B GN=RAB1B	11	1.1695	0.45216	1.20226	0.972747	1.40605
1331	6	12.23	54.5	27	27	sp|P61026|RAB10_HUMAN	Ras-related protein Rab-10 GN=RAB10	7	1.20226	0.183393	1.22462	0.981748	1.87068
1332	6	8.01	45.05	10.02	10.02	sp|Q4KMP7|TB10B_HUMAN	TBC1 domain family member 10B GN=TBC1D10B	4	1.0666	0.921461	1.1272	0.946237	1.21339
1333	6	8.01	68.09	8.511	8.511	sp|P01011|AACT_HUMAN	Alpha-1-antichymotrypsin GN=SERPINA3	4	0.862979	0.40916	1.18032	0.731139	1.01859
1334	6	8.01	44.35	14.2	14.2	sp|P36959|GMPR1_HUMAN	GMP reductase 1 GN=GMPR	4	1.00925	0.804974	1.18032	0.855067	1.21339
1335	6	6.12	64.96	12.25	10.83	sp|P22694|KAPCB_HUMAN	cAMP-dependent protein kinase catalytic subunit beta GN=PRKACB	3	0.972747	0.953507	1.23595	0.787046	1.20226
1336	6	6.08	55.52	16.9	15.17	sp|P14415|AT1B2_HUMAN	Sodium/potassium-transporting ATPase subunit beta-2 GN=ATP1B2	3	1.41906	0.618081	1.18032	1.20226	2.07014
1337	6	6.08	34.87	15.71	14.18	sp|Q9UHY7|ENOPH_HUMAN	Enolase-phosphatase E1 GN=ENOPH1	3	0.937562	0.867095	1.21339	0.772681	1.13763
1338	6	6.08	89.66	43.97	43.97	sp|Q8WUH6|CL023_HUMAN	UPF0444 transmembrane protein C12orf23 GN=C12orf23	5	0.549541	0.680894	1.61436	0.267917	0.887156
1339	6	6.07	58.68	19.16	19.16	sp|Q9Y3C8|UFC1_HUMAN	Ubiquitin-fold modifier-conjugating enzyme 1 GN=UFC1	3	0.691831	0.477455	1.23595	0.49204	0.855067
1340	6	6.04	44.12	7.835	6.804	sp|Q99784|NOE1_HUMAN	Noelin GN=OLFM1	5	1.08643	0.721007	1.21339	0.895365	1.40605
1341	6	6.04	32.59	6.208	6.208	sp|Q9NRH3|TBG2_HUMAN	Tubulin gamma-2 chain GN=TUBG2	3	1	0.975473	1.10662	0.903649	1.10662
1342	6	6.03	63.41	8.939	8.939	sp|Q8TB36|GDAP1_HUMAN	Ganglioside-induced differentiation-associated protein 1 GN=GDAP1	3	2.03236	0.142454	1.34276	1.51356	3.13329
1343	6	6.02	42.67	13.68	13.68	sp|Q9NP79|VTA1_HUMAN	Vacuolar protein sorting-associated protein VTA1 homolog GN=VTA1	4	0.981748	0.988733	1.0666	0.92045	1.04713
1344	6	6.01	39.97	4.124	3.553	sp|Q9P265|DIP2B_HUMAN	Disco-interacting protein 2 homolog B GN=DIP2B	3	1.02802	0.795243	1.25892	0.816582	1.2942
1345	6	6.01	67.78	9.888	8.134	sp|O60826|CCD22_HUMAN	Coiled-coil domain-containing protein 22 GN=CCDC22	3	0.83946	0.684852	1.57036	0.519996	1.31826
1346	6	6.01	57.77	7.171	7.171	sp|P51688|SPHM_HUMAN	N-sulphoglucosamine sulphohydrolase GN=SGSH	3	0.990832	0.985444	1.18032	0.83946	1.1695
1347	6	6.01	59.41	14.52	14.52	sp|Q9Y6C9|MTCH2_HUMAN	Mitochondrial carrier homolog 2 GN=MTCH2	3	1.30617	0.815913	2.77971	0.469894	3.66438
1348	6	6	72.24	22.86	22.86	sp|Q9BUT1|BDH2_HUMAN	3-hydroxybutyrate dehydrogenase type 2 GN=BDH2	3	0.855067	0.697178	2.0893	0.409261	1.78649
1349	6	6	51.42	12.15	12.15	sp|Q16653|MOG_HUMAN	Myelin-oligodendrocyte glycoprotein GN=MOG	5	2.14783	0.255961	1.41906	1.51356	19.2309
1350	6	6	57.55	27.83	21.23	sp|P61019|RAB2A_HUMAN	Ras-related protein Rab-2A GN=RAB2A	3	1.0666	0.757289	1.10662	0.963829	1.18032
1351	6	6	45.65	13.41	13.41	sp|Q6ICL3|CV025_HUMAN	Uncharacterized protein C22orf25 GN=C22orf25	3	0.794328	0.599753	1.30617	0.524808	1.03753
1352	6	6	62.33	20.93	20.93	sp|P61020|RAB5B_HUMAN	Ras-related protein Rab-5B GN=RAB5B	3	1.64437	0.86659	1.49969	1.09648	6.0256
1353	6	6	78.61	19.08	19.08	sp|P23434|GCSH_HUMAN	Glycine cleavage system H protein, mitochondrial GN=GCSH	5	1.21339	0.747685	1.13763	1.0666	1.43219
1354	6	6	53.16	16.38	16.38	sp|O43681|ASNA_HUMAN	ATPase ASNA1 GN=ASNA1	3	0.487529	0.425611	1.6293	0.0903649	0.794328
1355	6	6	23.27	11.32	11.32	sp|Q92820|GGH_HUMAN	Gamma-glutamyl hydrolase GN=GGH	3	0.879022	0.697615	1.25892	0.691831	1.10662
1356	6	6	26.07	10.28	10.28	sp|O43813|LANC1_HUMAN	LanC-like protein 1 GN=LANCL1	4	1.00925	0.887697	1.13763	0.887156	1.14815
1357	6	6	79.47	20	20	sp|O00399|DCTN6_HUMAN	Dynactin subunit 6 GN=DCTN6	3	0.946237	0.953451	1.20226	0.772681	1.13763
1358	6	6	65.38	36.54	36.54	sp|P07998|RNAS1_HUMAN	Ribonuclease pancreatic GN=RNASE1	6	1.87068	0.459466	1.69044	1.10662	4.52898
1359	6	6	92.21	67.53	67.53	sp|P50238|CRIP1_HUMAN	Cysteine-rich protein 1 GN=CRIP1	3	0.990832	0.970796	1.24738	0.794328	1.23595
1360	6	6	60.98	30.49	30.49	sp|O14949|QCR8_HUMAN	Cytochrome b-c1 complex subunit 8 GN=UQCRQ	3	1.13763	0.432624	1.33045	0.855067	1.51356
1361	6	6	33.65	16.59	16.59	sp|Q99470|SDF2_HUMAN	Stromal cell-derived factor 2 GN=SDF2	3	1	0.902017	1.38038	0.724436	1.38038
1362	6	6	50.82	13.66	13.66	sp|P10114|RAP2A_HUMAN	Ras-related protein Rap-2a GN=RAP2A	4	1.07647	0.567375	1.13763	0.946237	1.22462
1363	5.98	6.08	50.82	7.201	4.755	sp|P51659|DHB4_HUMAN	Peroxisomal multifunctional enzyme type 2 GN=HSD17B4	3	0.92045	0.690928	1.18032	0.77983	1.08643
1364	5.94	5.95	26.67	11.79	11.79	sp|O00264|PGRC1_HUMAN	Membrane-associated progesterone receptor component 1 GN=PGRMC1	3	1.11686	0.824811	1.13763	0.981748	1.36773
1365	5.93	5.93	59.65	4.46	2.857	sp|Q6F5E8|LR16C_HUMAN	Leucine-rich repeat-containing protein 16C GN=RLTPR	3	1.47231	0.458004	1.14815	1.28233	1.97697
1366	5.92	10.02	37.32	14.83	14.83	sp|Q9P1U1|ARP3B_HUMAN	Actin-related protein 3B GN=ACTR3B	5	1.85353	0.593891	1.59956	1.15878	10.8643
1367	5.92	5.93	60.71	20.92	20.92	sp|P62745|RHOB_HUMAN	Rho-related GTP-binding protein RhoB GN=RHOB	3	1.13763	0.772196	1.22462	0.928966	1.47231
1368	5.91	6.08	70.29	16.33	12.7	sp|Q9BZV1|UBXN6_HUMAN	UBX domain-containing protein 6 GN=UBXN6	4	0.831764	0.870823	1.36773	0.586138	1.13763
1369	5.9	5.93	69.01	11.5	11.5	sp|Q9GZT9|EGLN1_HUMAN	Egl nine homolog 1 GN=EGLN1	5	1.07647	0.951632	1.1272	0.954993	1.21339
1370	5.9	5.93	45.31	15.17	13.17	sp|Q8NCB2|CAMKV_HUMAN	CaM kinase-like vesicle-associated protein GN=CAMKV	5	1.09648	0.555439	1.10662	0.990832	1.21339
1371	5.89	5.9	50.5	5.363	4.022	sp|Q14118|DAG1_HUMAN	Dystroglycan GN=DAG1	4	1.01859	0.831781	1.0666	0.954993	1.08643
1372	5.86	23.35	90.21	59.44	46.85	sp|P16104|H2AX_HUMAN	Histone H2A.x GN=H2AFX	26	0.613762	0.436799	2.10863	0.293765	1.2942
1373	5.84	5.84	32.76	7.663	6.13	sp|Q16222|UAP1_HUMAN	UDP-N-acetylhexosamine pyrophosphorylase GN=UAP1	3	0.963829	0.718158	1.27057	0.758578	1.22462
1374	5.83	5.94	51.52	25.59	24.24	sp|Q16762|THTR_HUMAN	Thiosulfate sulfurtransferase GN=TST	5	1	0.979367	1.08643	0.92045	1.08643
1375	5.83	5.86	23.95	5.526	5.088	sp|Q96KG7|MEG10_HUMAN	Multiple epidermal growth factor-like domains protein 10 GN=MEGF10	4	1.01859	0.988198	1.08643	0.937562	1.09648
1376	5.83	5.83	76.43	16.48	11.21	sp|P08621|RU17_HUMAN	U1 small nuclear ribonucleoprotein 70 kDa GN=SNRNP70	5	0.972747	0.944864	1.09648	0.887156	1.0666
1377	5.82	5.85	52.99	21.64	21.64	sp|Q99576|T22D3_HUMAN	TSC22 domain family protein 3 GN=TSC22D3	3	1.08643	0.854186	2.0893	0.519996	2.26987
1378	5.82	5.82	62.5	22.66	20.31	sp|Q96B36|AKTS1_HUMAN	Proline-rich AKT1 substrate 1 GN=AKT1S1	4	0.937562	0.803237	1.11686	0.83946	1.04713
1379	5.81	5.86	54.92	5.825	5.132	sp|Q9Y608|LRRF2_HUMAN	Leucine-rich repeat flightless-interacting protein 2 GN=LRRFIP2	3	1.05682	0.609754	1.18032	0.895365	1.24738
1380	5.8	5.82	50.06	6.65	6.65	sp|Q13033|STRN3_HUMAN	Striatin-3 GN=STRN3	3	1.1695	0.739962	2.0893	0.559758	2.44343
1381	5.77	5.86	71.1	9.442	8.298	sp|Q14978|NOLC1_HUMAN	Nucleolar and coiled-body phosphoprotein 1 GN=NOLC1	4	1.09648	0.654191	2.67917	0.409261	2.93765
1382	5.77	5.77	54.91	16.52	16.52	sp|Q9UM22|EPDR1_HUMAN	Mammalian ependymin-related protein 1 GN=EPDR1	8	1.34276	0.79099	1.14815	1.1695	1.95885
1383	5.73	5.73	40.88	6.388	3.717	sp|Q9NZ56|FMN2_HUMAN	Formin-2 GN=FMN2	4	1.40605	0.291649	1.33045	1.05682	2.93765
1384	5.72	5.72	84.54	64.95	58.76	sp|P01303|NPY_HUMAN	Pro-neuropeptide Y GN=NPY	6	1	0.956233	1.19124	0.83946	1.23595
1385	5.7	5.73	69.94	30.06	30.06	sp|Q9Y3D0|MIP18_HUMAN	Mitotic spindle-associated MMXD complex subunit MIP18 GN=FAM96B	3	1.04713	0.941111	1.15878	0.903649	1.21339
1386	5.69	5.69	59.4	4.727	2.836	sp|P55268|LAMB2_HUMAN	Laminin subunit beta-2 GN=LAMB2	4	1.18032	0.857266	1.45881	0.809096	1.8197
1387	5.68	5.73	57.6	7.743	4.344	sp|Q66K74|MAP1S_HUMAN	Microtubule-associated protein 1S GN=MAP1S	4	0.912011	0.747322	1.09648	0.831764	1
1388	5.68	5.7	34.35	21.37	21.37	sp|Q8N3F0|CG041_HUMAN	UPF0452 protein C7orf41 GN=C7orf41	3	1.1272	0.315949	1.14815	0.981748	1.2942
1389	5.68	5.69	45.5	11.19	5.688	sp|P51687|SUOX_HUMAN	Sulfite oxidase, mitochondrial GN=SUOX	3	0.912011	0.771633	1.1695	0.77983	1.0666
1390	5.68	5.68	61.07	13.93	12.43	sp|Q96T17|MA7D2_HUMAN	MAP7 domain-containing protein 2 GN=MAP7D2	6	0.972747	0.684799	1.30617	0.737904	1.27057
1391	5.68	5.68	51.12	18.28	16.42	sp|P04632|CPNS1_HUMAN	Calpain small subunit 1 GN=CAPNS1	4	0.928966	0.933574	1.28233	0.724436	1.19124
1392	5.67	5.67	74.29	8.98	8.98	sp|Q96DG6|CMBL_HUMAN	Carboxymethylenebutenolidase homolog GN=CMBL	3	0.824138	0.574558	1.14815	0.666807	0.946237
1393	5.65	16.11	56.07	14.64	12.25	sp|P33176|KINH_HUMAN	Kinesin-1 heavy chain GN=KIF5B	9	2.29087	0.0936956	1.87068	1.22462	29.1072
1394	5.62	5.64	44.38	15.73	15.73	sp|P62913|RL11_HUMAN	60S ribosomal protein L11 GN=RPL11	3	0.737904	0.484798	1.15878	0.544503	0.855067
1395	5.59	6.24	60.43	10.9	7.672	sp|Q9Y4J8|DTNA_HUMAN	Dystrobrevin alpha GN=DTNA	5	0.990832	0.8057	1.05682	0.937562	1.04713
1396	5.58	5.63	46.56	20.11	19.01	sp|P00813|ADA_HUMAN	Adenosine deaminase GN=ADA	5	1.02802	0.792645	1.13763	0.903649	1.1695
1397	5.58	5.59	72.97	14.24	9.593	sp|Q13247|SRSF6_HUMAN	Serine/arginine-rich splicing factor 6 GN=SRSF6	3	0.903649	0.776295	1.18032	0.765597	1.0666
1398	5.56	5.57	38.58	12.69	9.391	sp|O75521|ECI2_HUMAN	Enoyl-CoA delta isomerase 2, mitochondrial GN=ECI2	3	0.912011	0.575994	1.24738	0.731139	1.13763
1399	5.56	5.56	51.94	19.03	12.26	sp|Q9NXA8|SIRT5_HUMAN	NAD-dependent lysine demalonylase and desuccinylase sirtuin-5, mitochondrial GN=SIRT5	3	0.887156	0.4656	1.18032	0.751623	1.04713
1400	5.54	7.64	53.22	16.45	10.42	sp|Q16849|PTPRN_HUMAN	Receptor-type tyrosine-protein phosphatase-like N GN=PTPRN	5	0.981748	0.555257	1.13763	0.862979	1.11686
1401	5.5	5.5	59.77	14.94	14.94	sp|Q92506|DHB8_HUMAN	Estradiol 17-beta-dehydrogenase 8 GN=HSD17B8	3	0.608135	0.177169	1.59956	0.177011	0.972747
1402	5.49	10.51	51.35	24.1	19.82	sp|O75351|VPS4B_HUMAN	Vacuolar protein sorting-associated protein 4B GN=VPS4B	6	0.794328	0.307588	1.38038	0.57544	1.09648
1403	5.49	5.51	55.69	24.31	20	sp|P08574|CY1_HUMAN	Cytochrome c1, heme protein, mitochondrial GN=CYC1	5	1	0.835471	1.1272	0.887156	1.1272
1404	5.49	5.51	47.8	6.868	6.868	sp|P53990|IST1_HUMAN	IST1 homolog GN=IST1	3	0.887156	0.674569	1.24738	0.711214	1.10662
1405	5.48	9.86	51.77	20.57	17.26	sp|P26440|IVD_HUMAN	Isovaleryl-CoA dehydrogenase, mitochondrial GN=IVD	6	0.801678	0.270226	1.49969	0.293765	1.20226
1406	5.48	6.1	56.24	8.668	7.188	sp|Q6ZWB6|KCTD8_HUMAN	BTB/POZ domain-containing protein KCTD8 GN=KCTD8	3	0.954993	0.79587	1.48594	0.642688	1.41906
1407	5.48	5.51	45.39	8.991	8.991	sp|P30520|PURA2_HUMAN	Adenylosuccinate synthetase isozyme 2 GN=ADSS	3	0.903649	0.661889	1.14815	0.787046	1.03753
1408	5.48	5.49	54.82	20.27	16.28	sp|Q8NBJ7|SUMF2_HUMAN	Sulfatase-modifying factor 2 GN=SUMF2	3	0.972747	0.863113	1.43219	0.570164	1.39316
1409	5.48	5.49	94.7	23.84	23.84	sp|P62277|RS13_HUMAN	40S ribosomal protein S13 GN=RPS13	3	0.691831	0.582908	1.33045	0.356451	0.92045
1410	5.47	5.49	35.19	10.77	6.104	sp|Q13123|RED_HUMAN	Protein Red GN=IK	3	0.912011	0.480066	1.38038	0.660694	1.25892
1411	5.45	5.48	61.08	11.95	10.79	sp|O60749|SNX2_HUMAN	Sorting nexin-2 GN=SNX2	4	0.937562	0.710928	1.18032	0.765597	1.10662
1412	5.45	5.45	49.36	3.522	3.522	sp|Q8WXG6|MADD_HUMAN	MAP kinase-activating death domain protein GN=MADD	4	1.36773	0.136475	1.40605	0.972747	2.39883
1413	5.44	5.47	55.02	16.83	16.83	sp|Q15785|TOM34_HUMAN	Mitochondrial import receptor subunit TOM34 GN=TOMM34	4	1	0.798446	1.38038	0.724436	1.38038
1414	5.44	5.46	67.16	19.12	19.12	sp|Q9NXU5|ARL15_HUMAN	ADP-ribosylation factor-like protein 15 GN=ARL15	3	1.08643	0.871181	1.1695	0.928966	1.27057
1415	5.44	5.44	52.37	16.57	7.988	sp|P51884|LUM_HUMAN	Lumican GN=LUM	3	0.954993	0.902864	1.14815	0.831764	1.09648
1416	5.43	5.43	49.64	37.96	19.71	sp|P29762|RABP1_HUMAN	Cellular retinoic acid-binding protein 1 GN=CRABP1	3	1.10662	0.523782	1.14815	0.963829	1.28233
1417	5.42	5.42	42.47	8.966	5.355	sp|Q14155|ARHG7_HUMAN	Rho guanine nucleotide exchange factor 7 GN=ARHGEF7	3	0.549541	0.4376	1.43219	0.103753	0.787046
1418	5.42	5.42	43.65	11.07	11.07	sp|Q92890|UFD1_HUMAN	Ubiquitin fusion degradation protein 1 homolog GN=UFD1L	3	0.937562	0.770582	1.07647	0.870964	1.00925
1419	5.42	5.42	85.4	22.63	18.98	sp|P17568|NDUB7_HUMAN	NADH dehydrogenase [ubiquinone] 1 beta subcomplex subunit 7 GN=NDUFB7	3	0.879022	0.624071	1.1695	0.691831	1.02802
1420	5.38	5.39	38.56	3.317	2.211	sp|Q9HAR2|LPHN3_HUMAN	Latrophilin-3 GN=LPHN3	3	0.809096	0.794581	1.38038	0.440555	1.11686
1421	5.38	5.38	28.89	3.534	2.739	sp|P46379|BAG6_HUMAN	Large proline-rich protein BAG6 GN=BAG6	3	1.38038	0.255	1.22462	1.1272	1.95885
1422	5.34	5.35	87.1	22.58	16.13	sp|O75935|DCTN3_HUMAN	Dynactin subunit 3 GN=DCTN3	3	1.04713	0.515463	1.08643	0.963829	1.13763
1423	5.32	23.94	76.33	27.1	20.93	sp|P35241|RADI_HUMAN	Radixin GN=RDX	16	1.03753	0.705755	1.18032	0.879022	1.22462
1424	5.32	5.34	61.17	17.59	14.74	sp|A0MZ66|SHOT1_HUMAN	Shootin-1 GN=KIAA1598	7	1.07647	0.504258	1.07647	1	1.15878
1425	5.32	5.33	49.93	5.913	4.491	sp|Q9UPT6|JIP3_HUMAN	C-Jun-amino-terminal kinase-interacting protein 3 GN=MAPK8IP3	4	1.28233	0.3197	1.19124	1.07647	1.8197
1426	5.26	5.27	52.94	34.45	34.45	sp|P60866|RS20_HUMAN	40S ribosomal protein S20 GN=RPS20	4	0.672977	0.689875	1.24738	0.398107	0.83946
1427	5.26	5.26	49.63	27.04	24.81	sp|P15927|RFA2_HUMAN	Replication protein A 32 kDa subunit GN=RPA2	3	1.05682	0.788409	1.11686	0.946237	1.18032
1428	5.25	14.62	56.97	23.56	19.23	sp|P78356|PI42B_HUMAN	Phosphatidylinositol 5-phosphate 4-kinase type-2 beta GN=PIP4K2B	9	0.903649	0.82259	1.22462	0.737904	1.10662
1429	5.25	5.27	21.67	9.907	9.907	sp|Q08722|CD47_HUMAN	Leukocyte surface antigen CD47 GN=CD47	4	1.39316	0.356317	1.14815	1.21339	1.61436
1430	5.24	5.29	48.36	7.576	3.914	sp|Q5SW79|CE170_HUMAN	Centrosomal protein of 170 kDa GN=CEP170	4	1.07647	0.851203	1.1272	0.954993	1.21339
1431	5.2	5.21	56.79	4.134	2.313	sp|Q14008|CKAP5_HUMAN	Cytoskeleton-associated protein 5 GN=CKAP5	3	0.963829	0.89076	1.13763	0.847227	1.09648
1432	5.19	5.21	95.27	41.22	33.78	sp|P46776|RL27A_HUMAN	60S ribosomal protein L27a GN=RPL27A	4	0.963829	0.889279	1.24738	0.772681	1.20226
1433	5.19	5.19	56.52	37.39	29.57	sp|Q8NFU3|TSTD1_HUMAN	Thiosulfate sulfurtransferase/rhodanese-like domain-containing protein 1 GN=TSTD1	4	1	0.469457	1.11686	0.895365	1.11686
1434	5.18	5.2	41.03	5.307	3.931	sp|P51610|HCFC1_HUMAN	Host cell factor 1 GN=HCFC1	6	0.92045	0.701179	1.11686	0.824138	1.02802
1435	5.17	5.17	68.31	20.16	18.93	sp|Q9HBH1|DEFM_HUMAN	Peptide deformylase, mitochondrial GN=PDF	3	1.02802	0.946989	1.36773	0.751623	1.40605
1436	5.16	5.17	63.24	27.21	27.21	sp|P37108|SRP14_HUMAN	Signal recognition particle 14 kDa protein GN=SRP14	3	0.519996	0.363273	1.39316	0.0580764	0.724436
1437	5.16	5.16	45.85	11.29	8.756	sp|Q9H4F8|SMOC1_HUMAN	SPARC-related modular calcium-binding protein 1 GN=SMOC1	3	1.04713	0.936434	1.14815	0.912011	1.20226
1438	5.14	5.14	52.15	20.55	20.55	sp|Q9BV68|RN126_HUMAN	RING finger protein 126 GN=RNF126	3	1.04713	0.599627	1.10662	0.946237	1.15878
1439	5.13	5.13	39.07	12.53	12.53	sp|Q96EP5|DAZP1_HUMAN	DAZ-associated protein 1 GN=DAZAP1	3	0.870964	0.784596	1.1272	0.772681	0.981748
1440	5.12	5.14	51.26	9.414	9.414	sp|P50579|AMPM2_HUMAN	Methionine aminopeptidase 2 GN=METAP2	3	0.963829	0.666998	1.10662	0.870964	1.0666
1441	5.1	5.12	70.11	16.3	11.41	sp|P18621|RL17_HUMAN	60S ribosomal protein L17 GN=RPL17	3	1.07647	0.662791	1.11686	0.963829	1.20226
1442	5.09	5.09	53.37	31.46	20.79	sp|O15145|ARPC3_HUMAN	Actin-related protein 2/3 complex subunit 3 GN=ARPC3	7	0.954993	0.882278	1.0666	0.895365	1.01859
1443	5.08	5.13	61.66	11.66	10.1	sp|Q6NVY1|HIBCH_HUMAN	3-hydroxyisobutyryl-CoA hydrolase, mitochondrial GN=HIBCH	3	0.366438	0.207841	1.99526	0.0283139	0.731139
1444	5.01	5.04	40.51	5.145	5.145	sp|Q6PCE3|PGM2L_HUMAN	Glucose 1,6-bisphosphate synthase GN=PGM2L1	3	0.465586	0.336318	1.52757	0.0331131	0.711214
1445	4.97	7.07	29.34	10.09	10.09	sp|Q14257|RCN2_HUMAN	Reticulocalbin-2 GN=RCN2	6	1.58489	0.671223	1.30617	1.21339	3.28095
1446	4.94	4.94	48.76	42.15	40.5	sp|P35244|RFA3_HUMAN	Replication protein A 14 kDa subunit GN=RPA3	6	1.67494	0.837284	1.47231	1.13763	3.7325
1447	4.93	4.94	98.36	45.9	38.52	sp|Q9H7C9|CK067_HUMAN	UPF0366 protein C11orf67 GN=C11orf67	3	1.10662	0.678097	1.10662	1	1.22462
1448	4.92	17.44	62.09	37.91	37.91	sp|O75828|CBR3_HUMAN	Carbonyl reductase [NADPH] 3 GN=CBR3	23	0.895365	0.714274	1.22462	0.679204	1.09648
1449	4.92	4.94	51.66	11.92	11.92	sp|P19623|SPEE_HUMAN	Spermidine synthase GN=SRM	3	0.515229	0.635932	1.34276	0.277971	0.691831
1450	4.92	4.93	96.43	57.14	57.14	sp|O95167|NDUA3_HUMAN	NADH dehydrogenase [ubiquinone] 1 alpha subcomplex subunit 3 GN=NDUFA3	3	0.679204	0.68112	1.14815	0.510505	0.77983
1451	4.91	4.91	58.77	5.391	3.805	sp|P27987|IP3KB_HUMAN	Inositol-trisphosphate 3-kinase B GN=ITPKB	3	1.07647	0.716987	1.38038	0.77983	1.48594
1452	4.89	4.91	42.62	16.16	16.16	sp|P24588|AKAP5_HUMAN	A-kinase anchor protein 5 GN=AKAP5	6	0.92045	0.86622	19.4089	0.0501187	17.8649
1453	4.88	4.88	57.81	9.135	5.649	sp|O75077|ADA23_HUMAN	Disintegrin and metalloproteinase domain-containing protein 23 GN=ADAM23	3	1.48594	0.542797	1.65959	0.895365	5.80764
1454	4.87	4.89	70.78	9.259	7.613	sp|P51608|MECP2_HUMAN	Methyl-CpG-binding protein 2 GN=MECP2	3	1.07647	0.519419	1.20226	0.895365	1.2942
1455	4.83	4.84	61.82	27.03	21.62	sp|Q9P015|RM15_HUMAN	39S ribosomal protein L15, mitochondrial GN=MRPL15	4	0.83946	0.695519	1.18032	0.704693	0.990832
1456	4.83	4.84	38.6	26.68	19.17	sp|Q9Y570|PPME1_HUMAN	Protein phosphatase methylesterase 1 GN=PPME1	4	0.847227	0.296393	1.18032	0.717794	1
1457	4.83	4.84	67.02	19.5	19.5	sp|Q16270|IBP7_HUMAN	Insulin-like growth factor-binding protein 7 GN=IGFBP7	3	0.981748	0.999233	1.38038	0.711214	1.35519
1458	4.77	4.89	96.19	38.1	18.1	sp|Q96B45|CJ032_HUMAN	UPF0693 protein C10orf32 GN=C10orf32	3	1.02802	0.839595	1.10662	0.928966	1.13763
1459	4.77	4.84	38.89	37.96	33.33	sp|P62877|RBX1_HUMAN	E3 ubiquitin-protein ligase RBX1 GN=RBX1	3	0.92045	0.86863	1.38038	0.666807	1.27057
1460	4.77	4.79	54.04	9.268	7.922	sp|O15067|PUR4_HUMAN	Phosphoribosylformylglycinamidine synthase GN=PFAS	5	0.356451	0.406954	1.8197	0.0420727	0.648634
1461	4.77	4.77	60.38	28.3	28.3	sp|Q9Y2R0|CCD56_HUMAN	Coiled-coil domain-containing protein 56 GN=CCDC56	3	1.13763	0.790389	2.10863	0.539511	2.37684
1462	4.73	4.76	35.56	8.889	7.863	sp|Q08380|LG3BP_HUMAN	Galectin-3-binding protein GN=LGALS3BP	3	0.928966	0.996763	1.44544	0.636796	1.34276
1463	4.73	4.73	39.11	2.95	2.192	sp|O15230|LAMA5_HUMAN	Laminin subunit alpha-5 GN=LAMA5	5	1.22462	0.333072	1.36773	0.895365	2.07014
1464	4.72	4.72	27.16	18.85	18.85	sp|P45381|ACY2_HUMAN	Aspartoacylase GN=ASPA	4	0.711214	0.652419	1.51356	0.11695	1.07647
1465	4.71	4.71	79.82	51.75	51.75	sp|P05386|RLA1_HUMAN	60S acidic ribosomal protein P1 GN=RPLP1	7	1.01859	0.592982	1.20226	0.847227	1.23595
1466	4.7	13.12	73.08	46.15	46.15	sp|P14649|MYL6B_HUMAN	Myosin light chain 6B GN=MYL6B	18	0.937562	0.594319	1.09648	0.855067	1.02802
1467	4.7	5.24	42.35	6.209	5.839	sp|Q9Y6R1|S4A4_HUMAN	Electrogenic sodium bicarbonate cotransporter 1 GN=SLC4A4	6	1.47231	0.240462	1.2942	1.13763	2.44343
1468	4.62	4.62	36.52	4.671	3.928	sp|Q8NI08|NCOA7_HUMAN	Nuclear receptor coactivator 7 GN=NCOA7	3	0.887156	0.651647	1.31826	0.591562	1.1695
1469	4.62	4.62	56.45	9.091	9.091	sp|Q16566|KCC4_HUMAN	Calcium/calmodulin-dependent protein kinase type IV GN=CAMK4	4	0.887156	0.645122	1.13763	0.77983	1.00925
1470	4.62	4.62	45.23	22.74	22.74	sp|P54727|RD23B_HUMAN	UV excision repair protein RAD23 homolog B GN=RAD23B	4	1.08643	0.776219	1.25892	0.862979	1.36773
1471	4.6	4.61	40.69	6.478	6.478	sp|P54578|UBP14_HUMAN	Ubiquitin carboxyl-terminal hydrolase 14 GN=USP14	4	0.937562	0.894964	1.04713	0.895365	0.981748
1472	4.58	4.58	66.36	18.79	18.79	sp|P50479|PDLI4_HUMAN	PDZ and LIM domain protein 4 GN=PDLIM4	3	1.03753	0.683406	1.23595	0.83946	1.28233
1473	4.55	4.56	54.19	11.38	11.38	sp|Q9UIC8|LCMT1_HUMAN	Leucine carboxyl methyltransferase 1 GN=LCMT1	3	1.07647	0.839943	2.0893	0.515229	2.24905
1474	4.55	4.55	61.47	8.225	8.225	sp|Q96BR5|SELR1_HUMAN	Sel1 repeat-containing protein 1 GN=SELRC1	3	0.847227	0.994954	1.2942	0.619441	1.09648
1475	4.55	4.55	92.23	22.33	22.33	sp|Q9UK45|LSM7_HUMAN	U6 snRNA-associated Sm-like protein LSm7 GN=LSM7	3	0.862979	0.903102	1.19124	0.636796	1.02802
1476	4.54	4.58	61.77	9.287	7.127	sp|Q9Y230|RUVB2_HUMAN	RuvB-like 2 GN=RUVBL2	3	0.963829	0.919445	1.10662	0.870964	1.0666
1477	4.54	4.54	54.26	19.6	12.78	sp|Q9ULP0|NDRG4_HUMAN	Protein NDRG4 GN=NDRG4	3	0.963829	0.718688	1.15878	0.831764	1.11686
1478	4.53	4.55	71.12	20.58	17.69	sp|Q5T013|HYI_HUMAN	Putative hydroxypyruvate isomerase GN=HYI	3	0.816582	0.69382	2.0893	0.390841	1.70608
1479	4.53	4.54	77.06	33.49	23.39	sp|Q15907|RB11B_HUMAN	Ras-related protein Rab-11B GN=RAB11B	3	1	0.649793	1.20226	0.831764	1.20226
1480	4.52	6.26	55.08	5.045	3.732	sp|O14924|RGS12_HUMAN	Regulator of G-protein signaling 12 GN=RGS12	6	0.954993	0.519381	1.08643	0.879022	1.03753
1481	4.51	6.6	39.68	5.669	4.96	sp|Q9ULH1|ASAP1_HUMAN	Arf-GAP with SH3 domain, ANK repeat and PH domain-containing protein 1 GN=ASAP1	4	0.981748	0.943578	1.22462	0.801678	1.20226
1482	4.51	4.52	61.83	15.46	12.65	sp|O75955|FLOT1_HUMAN	Flotillin-1 GN=FLOT1	3	2.0893	0.661862	1.36773	1.52757	6.19441
1483	4.49	6.56	48.12	8.621	8.621	sp|P16519|NEC2_HUMAN	Neuroendocrine convertase 2 GN=PCSK2	4	1.03753	0.869462	1.38038	0.751623	1.43219
1484	4.48	4.82	42.36	13.4	12.06	sp|Q9BV79|MECR_HUMAN	Trans-2-enoyl-CoA reductase, mitochondrial GN=MECR	3	1.00925	0.949075	1.1272	0.895365	1.13763
1485	4.48	4.49	29.78	16.61	14.11	sp|Q9Y2S2|CRYL1_HUMAN	Lambda-crystallin homolog GN=CRYL1	3	0.613762	0.442795	1.72187	0.0903649	1.05682
1486	4.47	4.47	38.22	11.86	9.226	sp|P52306|GDS1_HUMAN	Rap1 GTPase-GDP dissociation stimulator 1 GN=RAP1GDS1	3	1.03753	0.493746	1.09648	0.946237	1.13763
1487	4.46	4.53	42.14	7.517	7.517	sp|Q9Y305|ACOT9_HUMAN	Acyl-coenzyme A thioesterase 9, mitochondrial GN=ACOT9	4	0.544503	0.622154	1.45881	0.183654	0.794328
1488	4.46	4.5	53.71	10.89	10.89	sp|Q9Y5X3|SNX5_HUMAN	Sorting nexin-5 GN=SNX5	3	1.05682	0.342498	1.07647	0.981748	1.13763
1489	4.46	4.46	56.97	12.46	12.46	sp|Q9BQE5|APOL2_HUMAN	Apolipoprotein L2 GN=APOL2	3	0.903649	0.384156	2.03236	0.444631	1.83654
1490	4.44	4.45	31.66	12.85	9.497	sp|O75131|CPNE3_HUMAN	Copine-3 GN=CPNE3	4	0.937562	0.937596	1.14815	0.816582	1.07647
1491	4.43	5.44	55.65	20.87	17.83	sp|Q9BU02|THTPA_HUMAN	Thiamine-triphosphatase GN=THTPA	4	0.862979	0.756436	1.45881	0.591562	1.25892
1492	4.43	4.43	67.57	16.22	16.22	sp|P83916|CBX1_HUMAN	Chromobox protein homolog 1 GN=CBX1	3	0.928966	0.843977	1.10662	0.83946	1.02802
1493	4.43	4.43	36.09	15.6	15.6	sp|Q7L5N1|CSN6_HUMAN	COP9 signalosome complex subunit 6 GN=COPS6	3	0.862979	0.75961	1.14815	0.751623	0.990832
1494	4.42	374.48	87.87	87.19	87.19	sp|Q9BVA1|TBB2B_HUMAN	Tubulin beta-2B chain GN=TUBB2B	794	1.40605	0.805599	1.18032	1.19124	2.0893
1495	4.42	4.43	37.5	7.143	7.143	sp|A1Z1Q3|MACD2_HUMAN	MACRO domain-containing protein 2 GN=MACROD2	3	1.03753	0.79577	1.08643	0.954993	1.1272
1496	4.39	7.95	61.49	30.43	27.64	sp|Q9H9B4|SFXN1_HUMAN	Sideroflexin-1 GN=SFXN1	6	0.903649	0.581302	1.19124	0.758578	1.07647
1497	4.39	6.61	42.46	18.93	16.88	sp|P68400|CSK21_HUMAN	Casein kinase II subunit alpha GN=CSNK2A1	5	0.57544	0.540741	1.5417	0.340408	0.887156
1498	4.39	4.43	42.3	14.57	13.17	sp|Q00796|DHSO_HUMAN	Sorbitol dehydrogenase GN=SORD	3	0.619441	0.666206	2.63027	0.111686	1.6293
1499	4.39	4.41	33.15	6.878	6.878	sp|Q4J6C6|PPCEL_HUMAN	Prolyl endopeptidase-like GN=PREPL	3	0.862979	0.833032	1.30617	0.648634	1.1272
1500	4.38	4.43	24.19	5.174	3.249	sp|Q9ULF5|S39AA_HUMAN	Zinc transporter ZIP10 GN=SLC39A10	3	1.25892	0.473647	1.1272	1.11686	1.55597
1501	4.38	4.39	44.83	10.73	8.046	sp|Q13596|SNX1_HUMAN	Sorting nexin-1 GN=SNX1	4	1	0.840477	1.10662	0.903649	1.10662
1502	4.36	4.38	57.35	13.83	10.95	sp|Q8N9I9|DTX3_HUMAN	Protein deltex-3 GN=DTX3	2	0.954993	0.60293	1.14815	0.831764	1.09648
1503	4.35	7.29	38.32	17.06	13.91	sp|P31321|KAP1_HUMAN	cAMP-dependent protein kinase type I-beta regulatory subunit GN=PRKAR1B	4	0.937562	0.621025	1.0666	0.879022	1
1504	4.35	4.41	44.02	6.052	4.952	sp|P43304|GPDM_HUMAN	Glycerol-3-phosphate dehydrogenase, mitochondrial GN=GPD2	3	0.731139	0.752671	1.41906	0.420727	1.03753
1505	4.35	4.35	64.29	36.26	15.38	sp|Q9NQE9|HINT3_HUMAN	Histidine triad nucleotide-binding protein 3 GN=HINT3	2	1.01859	0.745079	1.21339	0.83946	1.24738
1506	4.34	4.36	28.78	19.51	19.51	sp|Q9Y5Z4|HEBP2_HUMAN	Heme-binding protein 2 GN=HEBP2	3	1.1695	0.17172	1.1695	1	1.38038
1507	4.32	4.33	61.23	30.84	24.23	sp|O43809|CPSF5_HUMAN	Cleavage and polyadenylation specificity factor subunit 5 GN=NUDT21	3	0.879022	0.539738	1.24738	0.704693	1.09648
1508	4.32	4.32	45.56	6.508	5.397	sp|P13797|PLST_HUMAN	Plastin-3 GN=PLS3	4	0.570164	0.406927	1.51356	0.226986	0.862979
1509	4.32	4.32	72.05	34.78	34.78	sp|Q6IAA8|LTOR1_HUMAN	Ragulator complex protein LAMTOR1 GN=LAMTOR1	3	0.981748	0.896401	1.13763	0.862979	1.11686
1510	4.28	4.29	76.47	14.53	9.343	sp|Q96HS1|PGAM5_HUMAN	Serine/threonine-protein phosphatase PGAM5, mitochondrial GN=PGAM5	2	0.972747	0.565174	1.13763	0.855067	1.10662
1511	4.27	4.31	92.99	22.93	15.92	sp|P83731|RL24_HUMAN	60S ribosomal protein L24 GN=RPL24	2	1.0666	0.602099	1.24738	0.855067	1.33045
1512	4.27	4.3	66.92	13.59	6.154	sp|Q6NZI2|PTRF_HUMAN	Polymerase I and transcript release factor GN=PTRF	2	0.981748	0.906057	1.08643	0.903649	1.0666
1513	4.27	4.28	79.31	31.9	31.9	sp|Q16568|CART_HUMAN	Cocaine- and amphetamine-regulated transcript protein GN=CARTPT	3	0.824138	0.72592	2.10863	0.394457	1.7378
1514	4.26	5.43	56.89	13.33	8.889	sp|Q9UL25|RAB21_HUMAN	Ras-related protein Rab-21 GN=RAB21	3	0.731139	0.745092	1.48594	0.231207	1.08643
1515	4.26	4.34	78.69	15.46	13.4	sp|Q9NUL5|CS066_HUMAN	UPF0515 protein C19orf66 GN=C19orf66	3	1.00925	0.761792	1.14815	0.879022	1.15878
1516	4.25	4.82	38.61	7.984	6.283	sp|P00751|CFAB_HUMAN	Complement factor B GN=CFB	5	0.972747	0.931717	1.2942	0.717794	1.25892
1517	4.25	4.28	66.48	23.86	23.86	sp|Q86V88|MGDP1_HUMAN	Magnesium-dependent phosphatase 1 GN=MDP1	3	0.946237	0.711993	1.18032	0.801678	1.11686
1518	4.24	4.27	59.64	6.26	4.119	sp|P36915|GNL1_HUMAN	Guanine nucleotide-binding protein-like 1 GN=GNL1	2	0.42462	0.412525	1.43219	0.101859	0.608135
1519	4.23	4.25	27.27	8.625	8.625	sp|Q8WU79|SMAP2_HUMAN	Stromal membrane-associated protein 2 GN=SMAP2	3	0.963829	0.902253	1.38038	0.698232	1.33045
1520	4.23	4.24	43.4	10.21	9.362	sp|Q96TC7|RMD3_HUMAN	Regulator of microtubule dynamics protein 3 GN=FAM82A2	2	1.15878	0.426067	1.24738	0.928966	1.44544
1521	4.23	4.24	70.34	12.54	7.339	sp|Q9H425|CA198_HUMAN	Uncharacterized protein C1orf198 GN=C1orf198	5	1.15878	0.850286	1.35519	0.855067	2.0893
1522	4.22	4.45	39.85	9.225	5.904	sp|P43003|EAA1_HUMAN	Excitatory amino acid transporter 1 GN=SLC1A3	3	2.35505	0.289318	1.59956	1.47231	27.5423
1523	4.22	4.28	37.43	10.61	3.631	sp|Q15257|PTPA_HUMAN	Serine/threonine-protein phosphatase 2A activator GN=PPP2R4	2	0.580764	0.227784	1.43219	0.105682	0.831764
1524	4.21	4.3	44.99	8.384	6.339	sp|Q9BR76|COR1B_HUMAN	Coronin-1B GN=CORO1B	3	1.43219	0.480528	1.22462	1.1695	2.91072
1525	4.21	4.24	43.05	7.745	7.289	sp|Q08629|TICN1_HUMAN	Testican-1 GN=SPOCK1	2	1.6293	0.72018	1.48594	1.09648	4.01791
1526	4.2	4.2	60.1	3.715	2.696	sp|P02462|CO4A1_HUMAN	Collagen alpha-1(IV) chain GN=COL4A1	3	1.02802	0.937325	1.24738	0.824138	1.28233
1527	4.19	4.24	57.18	8.462	5.256	sp|Q6ZMI0|PPR21_HUMAN	Protein phosphatase 1 regulatory subunit 21 GN=PPP1R21	2	1.08643	0.844787	1.24738	0.870964	1.40605
1528	4.17	4.22	40.2	7.983	4.354	sp|P52888|THOP1_HUMAN	Thimet oligopeptidase GN=THOP1	2	0.887156	0.559601	1.18032	0.744732	1.04713
1529	4.17	4.18	71.53	31.94	20.14	sp|P47813|IF1AX_HUMAN	Eukaryotic translation initiation factor 1A, X-chromosomal GN=EIF1AX	2	0.912011	0.774288	1.38038	0.660694	1.25892
1530	4.17	4.17	25.8	13.69	13.69	sp|P10451|OSTP_HUMAN	Osteopontin GN=SPP1	3	1.14815	0.776515	2.10863	0.544503	2.39883
1531	4.16	4.18	43.01	8.54	5.59	sp|P01042|KNG1_HUMAN	Kininogen-1 GN=KNG1	3	0.824138	0.810056	1.27057	0.586138	1.04713
1532	4.15	4.42	69.63	13.24	6.621	sp|Q92947|GCDH_HUMAN	Glutaryl-CoA dehydrogenase, mitochondrial GN=GCDH	2	0.60256	0.169595	1.30617	0.37325	0.787046
1533	4.15	4.19	75.19	17.04	17.04	sp|Q00169|PIPNA_HUMAN	Phosphatidylinositol transfer protein alpha isoform GN=PITPNA	6	0.946237	0.790793	1.07647	0.879022	1.01859
1534	4.15	4.18	64.98	15.38	7.085	sp|Q9Y2I8|WDR37_HUMAN	WD repeat-containing protein 37 GN=WDR37	3	0.954993	0.332823	1.24738	0.765597	1.19124
1535	4.14	4.16	51.52	11.26	11.26	sp|P49915|GUAA_HUMAN	GMP synthase [glutamine-hydrolyzing] GN=GMPS	3	0.937562	0.681282	1.18032	0.794328	1.10662
1536	4.13	4.13	53.23	3.609	2.105	sp|Q9Y2J8|PADI2_HUMAN	Protein-arginine deiminase type-2 GN=PADI2	2	1.15878	0.810558	1.48594	0.77983	1.85353
1537	4.13	4.13	38.68	9.628	4.223	sp|P27824|CALX_HUMAN	Calnexin GN=CANX	2	1.64437	0.831093	1.64437	1	8.31764
1538	4.13	4.13	66.01	22.92	22.92	sp|O75937|DNJC8_HUMAN	DnaJ homolog subfamily C member 8 GN=DNAJC8	3	0.912011	0.592145	1.15878	0.787046	1.05682
1539	4.12	4.12	72	18.4	18.4	sp|Q96EY8|MMAB_HUMAN	Cob(I)yrinic acid a,c-diamide adenosyltransferase, mitochondrial GN=MMAB	3	0.580764	0.401648	1.28233	0.340408	0.744732
1540	4.11	4.14	26.48	12.41	10	sp|Q92783|STAM1_HUMAN	Signal transducing adapter molecule 1 GN=STAM	4	1.0666	0.817505	1.09648	0.972747	1.1695
1541	4.11	4.11	43.17	9.307	9.307	sp|Q9C0B1|FTO_HUMAN	Alpha-ketoglutarate-dependent dioxygenase FTO GN=FTO	3	0.92045	0.933576	1.11686	0.824138	1.02802
1542	4.11	4.11	57.73	14.09	14.09	sp|Q5SRE7|PHYD1_HUMAN	Phytanoyl-CoA dioxygenase domain-containing protein 1 GN=PHYHD1	3	0.981748	0.95696	1.24738	0.787046	1.22462
1543	4.1	4.11	92.4	20.15	15.97	sp|P62701|RS4X_HUMAN	40S ribosomal protein S4, X isoform GN=RPS4X	3	0.554626	0.687809	1.44544	0.253513	0.801678
1544	4.09	4.15	65.87	26.59	25	sp|Q9BRK0|REEP2_HUMAN	Receptor expression-enhancing protein 2 GN=REEP2	4	1.65959	0.572193	1.6293	1.01859	4.61318
1545	4.09	4.14	78.43	32.84	15.2	sp|Q96S19|CP013_HUMAN	UPF0585 protein C16orf13 GN=C16orf13	2	0.608135	0.478643	1.51356	0.319154	0.92045
1546	4.09	4.11	73.27	20.75	8.805	sp|P27695|APEX1_HUMAN	DNA-(apurinic or apyrimidinic site) lyase GN=APEX1	2	0.879022	0.621485	1.13763	0.772681	1
1547	4.09	4.09	36.02	18.77	14.94	sp|Q969T9|WBP2_HUMAN	WW domain-binding protein 2 GN=WBP2	2	0.963829	0.754396	1.38038	0.698232	1.33045
1548	4.09	4.09	19.39	19.39	12.24	sp|O43676|NDUB3_HUMAN	NADH dehydrogenase [ubiquinone] 1 beta subcomplex subunit 3 GN=NDUFB3	2	0.972747	0.938409	1.38038	0.704693	1.34276
1549	4.08	4.26	48.72	21.37	13.96	sp|Q8N987|NECA1_HUMAN	N-terminal EF-hand calcium-binding protein 1 GN=NECAB1	4	1.05682	0.884557	1.38038	0.765597	1.45881
1550	4.08	4.12	39.71	14.71	7.353	sp|Q16890|TPD53_HUMAN	Tumor protein D53 GN=TPD52L1	2	1.13763	0.768649	1.11686	1.01859	1.34276
1551	4.08	4.11	49.59	5.479	2.466	sp|Q684P5|RPGP2_HUMAN	Rap1 GTPase-activating protein 2 GN=RAP1GAP2	2	0.946237	0.800891	1.08643	0.870964	1.02802
1552	4.08	4.09	42.93	2.339	2.067	sp|O15031|PLXB2_HUMAN	Plexin-B2 GN=PLXNB2	3	1.04713	0.603929	1.10662	0.946237	1.15878
1553	4.08	4.08	62.46	24.92	19.87	sp|Q8NHW5|RLA0L_HUMAN	60S acidic ribosomal protein P0-like GN=RPLP0P6	3	1.04713	0.883082	1.23595	0.847227	1.2942
1554	4.08	4.08	50.32	9.416	9.416	sp|Q9UJD0|RIMS3_HUMAN	Regulating synaptic membrane exocytosis protein 3 GN=RIMS3	2	0.946237	0.864456	1.24738	0.758578	1.18032
1555	4.08	4.08	79.07	51.16	40.7	sp|Q9H3K6|BOLA2_HUMAN	BolA-like protein 2 GN=BOLA2	2	1.08643	0.388297	1.34276	0.809096	1.45881
1556	4.07	4.08	39.1	7.979	5.851	sp|Q9HB07|MYG1_HUMAN	UPF0160 protein MYG1, mitochondrial GN=C12orf10	2	1.00925	0.972605	1.27057	0.794328	1.28233
1557	4.07	4.07	57.41	17.49	12.17	sp|P28074|PSB5_HUMAN	Proteasome subunit beta type-5 GN=PSMB5	2	0.937562	0.917738	2.10863	0.448745	1.97697
1558	4.06	16.11	100	100	100	sp|P02795|MT2_HUMAN	Metallothionein-2 GN=MT2A	16	1.55597	0.644887	1.14815	1.35519	2.03236
1559	4.06	4.07	51.43	23.33	10.95	sp|Q96IU4|ABHEB_HUMAN	Abhydrolase domain-containing protein 14B GN=ABHD14B	3	0.946237	0.807661	1.44544	0.654636	1.36773
1560	4.06	4.06	55.97	12.26	9.119	sp|P60891|PRPS1_HUMAN	Ribose-phosphate pyrophosphokinase 1 GN=PRPS1	2	0.529663	0.45744	1.52757	0.0972747	0.809096
1561	4.05	4.09	67.26	8.507	7.705	sp|Q8WZA9|IRGQ_HUMAN	Immunity-related GTPase family Q protein GN=IRGQ	3	1.47231	0.360328	2.0893	0.704693	3.10456
1562	4.05	4.08	97.29	7.24	7.24	sp|Q01130|SRSF2_HUMAN	Serine/arginine-rich splicing factor 2 GN=SRSF2	3	0.954993	0.930951	1.24738	0.765597	1.19124
1563	4.05	4.05	68.22	27.13	19.38	sp|Q9BUE6|ISCA1_HUMAN	Iron-sulfur cluster assembly 1 homolog, mitochondrial GN=ISCA1	2	0.809096	0.625551	2.0893	0.387258	1.69044
1564	4.04	6	37.96	36.11	36.11	sp|P68106|FKB1B_HUMAN	Peptidyl-prolyl cis-trans isomerase FKBP1B GN=FKBP1B	3	1.23595	0.726341	1.33045	0.928966	1.90546
1565	4.04	4.39	54.42	17.67	6.512	sp|Q8IV50|LYSM2_HUMAN	LysM and putative peptidoglycan-binding domain-containing protein 2 GN=LYSMD2	2	0.928966	0.831074	2.0893	0.444631	1.94089
1566	4.04	4.22	50.64	25.48	18.47	sp|Q9BRF8|CPPED_HUMAN	Calcineurin-like phosphoesterase domain-containing protein 1 GN=CPPED1	2	0.963829	0.928685	3.19154	0.301995	3.0761
1567	4.04	4.14	36.41	10.77	9.487	sp|Q12905|ILF2_HUMAN	Interleukin enhancer-binding factor 2 GN=ILF2	2	0.765597	0.850112	1.28233	0.559758	0.981748
1568	4.04	4.1	35.8	9.659	8.523	sp|Q96A49|SYAP1_HUMAN	Synapse-associated protein 1 GN=SYAP1	2	0.963829	0.638032	1.14815	0.83946	1.10662
1569	4.04	4.07	59.09	10.23	5.682	sp|P61247|RS3A_HUMAN	40S ribosomal protein S3a GN=RPS3A	2	0.946237	0.712735	1.09648	0.862979	1.03753
1570	4.04	4.04	60.66	7.849	2.493	sp|Q9UPQ0|LIMC1_HUMAN	LIM and calponin homology domains-containing protein 1 GN=LIMCH1	2	1.1272	0.339826	1.13763	0.990832	1.28233
1571	4.03	26.82	58.86	25.76	25.76	sp|O75914|PAK3_HUMAN	Serine/threonine-protein kinase PAK 3 GN=PAK3	18	0.672977	0.850299	1.2942	0.383707	0.870964
1572	4.03	16.53	91.53	70.9	54.5	sp|P01116|RASK_HUMAN	GTPase KRas GN=KRAS	9	1.01859	0.997397	1.08643	0.937562	1.11686
1573	4.03	5.5	40.57	7.172	5.943	sp|P20073|ANXA7_HUMAN	Annexin A7 GN=ANXA7	3	0.83946	0.701524	2.0893	0.401791	1.75388
1574	4.03	4.18	64.71	20.92	18.3	sp|Q16540|RM23_HUMAN	39S ribosomal protein L23, mitochondrial GN=MRPL23	3	0.92045	0.765594	1.19124	0.772681	1.09648
1575	4.03	4.11	72.57	23.43	21.14	sp|Q9P032|NDUF4_HUMAN	NADH dehydrogenase [ubiquinone] 1 alpha subcomplex assembly factor 4 GN=NDUFAF4	2	0.963829	0.932849	1.24738	0.772681	1.20226
1576	4.03	4.05	68.87	8.847	6.719	sp|Q14764|MVP_HUMAN	Major vault protein GN=MVP	2	1.09648	0.733717	2.01372	0.544503	2.208
1577	4.03	4.04	60.56	8.367	8.367	sp|Q9H3H3|CK068_HUMAN	UPF0696 protein C11orf68 GN=C11orf68	2	1	0.975527	1.14815	0.870964	1.14815
1578	4.03	4.03	47.86	3.75	3.75	sp|Q9P2U7|VGLU1_HUMAN	Vesicular glutamate transporter 1 GN=SLC17A7	2	1.02802	0.726036	1.24738	0.824138	1.27057
1579	4.03	4.03	58.33	18.14	13.73	sp|P46782|RS5_HUMAN	40S ribosomal protein S5 GN=RPS5	2	0.539511	0.29301	1.49969	0.0816582	0.809096
1580	4.03	4.03	90.12	28.4	22.22	sp|O00483|NDUA4_HUMAN	NADH dehydrogenase [ubiquinone] 1 alpha subcomplex subunit 4 GN=NDUFA4	2	0.570164	0.680659	1.2942	0.301995	0.737904
1581	4.02	6.02	48.42	14.04	14.04	sp|Q6IBS0|TWF2_HUMAN	Twinfilin-2 GN=TWF2	3	1.02802	0.551233	1.47231	0.698232	1.51356
1582	4.02	5.08	65.29	36.36	36.36	sp|Q9H492|MLP3A_HUMAN	Microtubule-associated proteins 1A/1B light chain 3A GN=MAP1LC3A	4	0.737904	0.706232	1.24738	0.263027	0.92045
1583	4.02	4.31	46.71	2.817	2.269	sp|Q96F07|CYFP2_HUMAN	Cytoplasmic FMR1-interacting protein 2 GN=CYFIP2	3	1.18032	0.651184	1.27057	0.928966	1.51356
1584	4.02	4.24	55.99	12.26	10.86	sp|P07585|PGS2_HUMAN	Decorin GN=DCN	3	1.01859	0.78494	1.18032	0.862979	1.20226
1585	4.02	4.18	65.63	2.921	1.704	sp|Q92614|MY18A_HUMAN	Unconventional myosin-XVIIIa GN=MYO18A	5	0.990832	0.928433	1.1272	0.879022	1.11686
1586	4.02	4.09	45.9	8.815	7.599	sp|Q14914|PTGR1_HUMAN	Prostaglandin reductase 1 GN=PTGR1	2	0.981748	0.981993	1.97697	0.496592	1.94089
1587	4.02	4.05	69.33	9.333	9.333	sp|O15144|ARPC2_HUMAN	Actin-related protein 2/3 complex subunit 2 GN=ARPC2	2	0.679204	0.488194	1.19124	0.461318	0.809096
1588	4.02	4.05	32.24	12.17	5.592	sp|P35030|TRY3_HUMAN	Trypsin-3 GN=PRSS3	3	1.01859	0.962515	2.10863	0.483059	2.12814
1589	4.02	4.04	50.92	4.02	4.02	sp|Q06124|PTN11_HUMAN	Tyrosine-protein phosphatase non-receptor type 11 GN=PTPN11	3	0.972747	0.93294	1.24738	0.77983	1.21339
1590	4.02	4.04	66.46	7.077	7.077	sp|P18065|IBP2_HUMAN	Insulin-like growth factor-binding protein 2 GN=IGFBP2	2	1.31826	0.655505	3.94457	0.334195	5.39511
1591	4.02	4.03	58.03	9.129	5.142	sp|P26232|CTNA2_HUMAN	Catenin alpha-2 GN=CTNNA2	4	0.912011	0.741408	1.51356	0.60256	1.38038
1592	4.02	4.03	65.52	24.9	17.62	sp|P35270|SPRE_HUMAN	Sepiapterin reductase GN=SPR	2	1.01859	0.831421	1.2942	0.787046	1.31826
1593	4.02	4.03	57.53	14.05	14.05	sp|P40855|PEX19_HUMAN	Peroxisomal biogenesis factor 19 GN=PEX19	2	1.1272	0.541042	1.14815	0.981748	1.30617
1594	4.02	4.02	39.46	9.478	6.77	sp|Q06203|PUR1_HUMAN	Amidophosphoribosyltransferase GN=PPAT	2	1.05682	0.537395	1.30617	0.809096	1.38038
1595	4.01	16.06	76.51	41.61	38.93	sp|P12235|ADT1_HUMAN	ADP/ATP translocase 1 GN=SLC25A4	12	0.937562	0.853043	1.72187	0.544503	1.61436
1596	4.01	15.15	38.3	16.19	11.86	sp|Q9UHD9|UBQL2_HUMAN	Ubiquilin-2 GN=UBQLN2	12	0.981748	0.917544	1.10662	0.887156	1.08643
1597	4.01	13.73	62.81	21.86	18.59	sp|O00241|SIRB1_HUMAN	Signal-regulatory protein beta-1 GN=SIRPB1	7	1	0.99347	1.24738	0.801678	1.24738
1598	4.01	7.25	55.64	24.81	24.81	sp|O15116|LSM1_HUMAN	U6 snRNA-associated Sm-like protein LSm1 GN=LSM1	4	0.758578	0.83411	1.33045	0.436516	1.00925
1599	4.01	6.19	72.81	11.11	9.942	sp|Q9GZY8|MFF_HUMAN	Mitochondrial fission factor GN=MFF	3	0.963829	0.944039	1.41906	0.679204	1.36773
1600	4.01	5.27	44.66	3.6	2.925	sp|Q9UL51|HCN2_HUMAN	Potassium/sodium hyperpolarization-activated cyclic nucleotide-gated channel 2 GN=HCN2	4	1.05682	0.821366	1.48594	0.711214	1.57036
1601	4.01	4.26	74.16	6.926	5.912	sp|Q92804|RBP56_HUMAN	TATA-binding protein-associated factor 2N GN=TAF15	2	0.772681	0.749979	1.30617	0.544503	1.00925
1602	4.01	4.16	46.2	4.538	3.465	sp|P41594|GRM5_HUMAN	Metabotropic glutamate receptor 5 GN=GRM5	3	1.15878	0.753926	1.38038	0.83946	1.59956
1603	4.01	4.11	51.01	3.806	2.348	sp|Q9H2G2|SLK_HUMAN	STE20-like serine/threonine-protein kinase GN=SLK	3	1	0.986712	2.0893	0.47863	2.0893
1604	4.01	4.09	29	3.534	2.703	sp|O60763|USO1_HUMAN	General vesicular transport factor p115 GN=USO1	2	1.7378	0.48376	1.24738	1.39316	2.48886
1605	4.01	4.09	52.74	7.668	7.042	sp|Q9UJY5|GGA1_HUMAN	ADP-ribosylation factor-binding protein GGA1 GN=GGA1	3	1.04713	0.965498	1.11686	0.937562	1.1695
1606	4.01	4.09	44.61	9.774	8.521	sp|Q9NYB0|TE2IP_HUMAN	Telomeric repeat-binding factor 2-interacting protein 1 GN=TERF2IP	2	0.928966	0.491034	1.13763	0.816582	1.05682
1607	4.01	4.08	66.59	8.295	7.373	sp|Q8NFW8|NEUA_HUMAN	N-acylneuraminate cytidylyltransferase GN=CMAS	2	0.972747	0.9836	1.33045	0.731139	1.2942
1608	4.01	4.08	50.83	5.394	5.394	sp|P11182|ODB2_HUMAN	Lipoamide acyltransferase component of branched-chain alpha-keto acid dehydrogenase complex, mitochondrial GN=DBT	3	0.549541	0.189764	1.19124	0.420727	0.654636
1609	4.01	4.07	30.95	13.75	8.596	sp|P21695|GPDA_HUMAN	Glycerol-3-phosphate dehydrogenase [NAD(+)], cytoplasmic GN=GPD1	2	1.15878	0.758779	2.0893	0.554626	2.42103
1610	4.01	4.06	72.93	9.774	7.519	sp|P62424|RL7A_HUMAN	60S ribosomal protein L7a GN=RPL7A	2	1.02802	0.848061	1.09648	0.937562	1.1272
1611	4.01	4.06	43.35	11.87	6.655	sp|P07686|HEXB_HUMAN	Beta-hexosaminidase subunit beta GN=HEXB	2	0.912011	0.805153	1.10662	0.824138	1.00925
1612	4.01	4.05	91.8	7.869	7.869	sp|Q15287|RNPS1_HUMAN	RNA-binding protein with serine-rich domain 1 GN=RNPS1	2	0.928966	0.85518	1.09648	0.847227	1.01859
1613	4.01	4.05	48.67	17.26	17.26	sp|Q7Z6K5|CO038_HUMAN	UPF0552 protein C15orf38 GN=C15orf38	2	0.895365	0.37308	1.24738	0.704693	1.11686
1614	4.01	4.04	47.21	2.974	2.974	sp|Q9HCB6|SPON1_HUMAN	Spondin-1 GN=SPON1	2	0.879022	0.691843	1.1272	0.77983	0.990832
1615	4.01	4.04	57.44	4.844	4.844	sp|P46926|GNPI1_HUMAN	Glucosamine-6-phosphate isomerase 1 GN=GNPDA1	2	0.801678	0.87421	1.36773	0.505825	1.09648
1616	4.01	4.03	49.49	7.308	2.821	sp|Q93034|CUL5_HUMAN	Cullin-5 GN=CUL5	2	0.608135	0.598057	2.63027	0.134276	1.59956
1617	4.01	4.03	91.49	17.55	13.83	sp|Q07020|RL18_HUMAN	60S ribosomal protein L18 GN=RPL18	2	1.01859	0.958817	2.0893	0.487529	2.12814
1618	4.01	4.02	50.75	5.238	2.109	sp|Q9UPX8|SHAN2_HUMAN	SH3 and multiple ankyrin repeat domains protein 2 GN=SHANK2	2	0.591562	0.631097	1.44544	0.356451	0.855067
1619	4.01	4.02	50.37	2.509	2.509	sp|Q86V48|LUZP1_HUMAN	Leucine zipper protein 1 GN=LUZP1	2	1.35519	0.539837	1.25892	1.07647	1.77011
1620	4.01	4.02	60.71	6.731	6.731	sp|P05165|PCCA_HUMAN	Propionyl-CoA carboxylase alpha chain, mitochondrial GN=PCCA	2	0.990832	0.769377	1.49969	0.660694	1.48594
1621	4.01	4.02	63.47	14.29	7.776	sp|Q9BZE9|ASPC1_HUMAN	Tether containing UBX domain for GLUT4 GN=ASPSCR1	2	0.49204	0.536872	1.39316	0.0544503	0.685488
1622	4.01	4.02	37.75	3.196	3.196	sp|Q8WWI5|CTL1_HUMAN	Choline transporter-like protein 1 GN=SLC44A1	2	0.816582	0.397222	1.55597	0.519996	1.27057
1623	4.01	4.02	70.64	17.74	8.257	sp|P62140|PP1B_HUMAN	Serine/threonine-protein phosphatase PP1-beta catalytic subunit GN=PPP1CB	2	0.946237	0.922387	1.09648	0.862979	1.03753
1624	4.01	4.02	32.85	2.929	2.929	sp|O43670|ZN207_HUMAN	Zinc finger protein 207 GN=ZNF207	2	1.0666	0.667286	1.11686	0.954993	1.19124
1625	4.01	4.02	42.63	8.013	8.013	sp|P22748|CAH4_HUMAN	Carbonic anhydrase 4 GN=CA4	2	0.928966	0.749065	1.38038	0.672977	1.28233
1626	4.01	4.02	50.78	31.25	27.34	sp|O95139|NDUB6_HUMAN	NADH dehydrogenase [ubiquinone] 1 beta subcomplex subunit 6 GN=NDUFB6	2	1	0.938135	1.38038	0.724436	1.38038
1627	4.01	4.01	55.09	2.436	1.329	sp|Q9BY89|K1671_HUMAN	Uncharacterized protein KIAA1671 GN=KIAA1671	2	1.09648	0.613606	1.10662	0.990832	1.20226
1628	4.01	4.01	58.66	4.013	2.357	sp|Q9Y2H9|MAST1_HUMAN	Microtubule-associated serine/threonine-protein kinase 1 GN=MAST1	2	1.0666	0.411561	1.18032	0.903649	1.25892
1629	4.01	4.01	34.79	3.492	2.351	sp|Q08AD1|CAMP2_HUMAN	Calmodulin-regulated spectrin-associated protein 2 GN=CAMSAP2	2	0.954993	0.84712	1.5417	0.619441	1.47231
1630	4.01	4.01	44.47	7.178	3.795	sp|P55011|S12A2_HUMAN	Solute carrier family 12 member 2 GN=SLC12A2	2	1.36773	0.460366	1.34276	1.01859	4.05509
1631	4.01	4.01	43.9	6.911	6.911	sp|Q9UHL4|DPP2_HUMAN	Dipeptidyl peptidase 2 GN=DPP7	2	0.879022	0.80701	2.0893	0.420727	1.83654
1632	4.01	4.01	89.6	33.6	27.2	sp|Q9Y3D7|TIM16_HUMAN	Mitochondrial import inner membrane translocase subunit TIM16 GN=PAM16	3	0.963829	0.617352	1.43219	0.672977	1.38038
1633	4.01	4.01	34.64	3.639	2.965	sp|P16070|CD44_HUMAN	CD44 antigen GN=CD44	2	1.20226	0.799459	1.23595	0.972747	2.03236
1634	4.01	4.01	50.46	3.077	3.077	sp|O14662|STX16_HUMAN	Syntaxin-16 GN=STX16	2	0.847227	0.553029	1.52757	0.487529	1.2942
1635	4.01	4.01	45.88	7.143	7.143	sp|Q53GG5|PDLI3_HUMAN	PDZ and LIM domain protein 3 GN=PDLIM3	2	0.928966	0.846334	1.1695	0.794328	1.08643
1636	4.01	4.01	57.39	10.87	10.87	sp|O75608|LYPA1_HUMAN	Acyl-protein thioesterase 1 GN=LYPLA1	2	0.452898	0.36494	1.39316	0.103753	0.630957
1637	4.01	4.01	18.72	9.479	9.479	sp|Q16773|KAT1_HUMAN	Kynurenine--oxoglutarate transaminase 1 GN=CCBL1	2	0.981748	0.98796	1.38038	0.711214	1.35519
1638	4.01	4.01	42.68	19.75	19.75	sp|Q8WVJ2|NUDC2_HUMAN	NudC domain-containing protein 2 GN=NUDCD2	2	0.946237	0.942035	1.18032	0.801678	1.11686
1639	4.01	4.01	90.91	47.47	27.27	sp|Q9C005|DPY30_HUMAN	Protein dpy-30 homolog GN=DPY30	2	0.83946	0.917574	1.2942	0.591562	1.08643
1640	4.01	4.01	30.74	13.52	13.52	sp|Q92876|KLK6_HUMAN	Kallikrein-6 GN=KLK6	2	0.972747	0.839184	1.35519	0.711214	1.31826
1641	4.01	4.01	56.84	33.68	33.68	sp|P61956|SUMO2_HUMAN	Small ubiquitin-related modifier 2 GN=SUMO2	8
1642	4.01	4.01	71.93	28.07	28.07	sp|P06702|S10A9_HUMAN	Protein S100-A9 GN=S100A9	4	1.0666	0.698447	1.05682	1.00925	1.1272
1643	4	247.48	99.47	98.13	96	sp|P63261|ACTG_HUMAN	Actin, cytoplasmic 2 GN=ACTG1	442
1644	4	184.91	79.78	78.67	61.56	sp|Q6PEY2|TBA3E_HUMAN	Tubulin alpha-3E chain GN=TUBA3E	280	0.954993	0.901218	1.22462	0.724436	1.1695
1645	4	18.09	81.7	24.26	18.51	sp|P17661|DESM_HUMAN	Desmin GN=DES	24	0.809096	0.729002	2.80543	0.291072	2.26987
1646	4	14	90.5	50	50	sp|Q969E4|TCAL3_HUMAN	Transcription elongation factor A protein-like 3 GN=TCEAL3	8	1.57036	0.659913	1.44544	1.08643	2.70396
1647	4	10.86	53.03	14.89	13.26	sp|Q96HN2|SAHH3_HUMAN	Putative adenosylhomocysteinase 3 GN=AHCYL2	6	1.78649	0.368831	1.57036	1.13763	9.81748
1648	4	6	37.76	12.99	12.39	sp|O95154|ARK73_HUMAN	Aflatoxin B1 aldehyde reductase member 3 GN=AKR7A3	4	0.83946	0.738834	2.0893	0.398107	1.75388
1649	4	6	56.43	23.57	23.57	sp|O94772|LY6H_HUMAN	Lymphocyte antigen 6H GN=LY6H	7	1.88799	0.473553	1.25892	1.49969	4.87529
1650	4	5.9	49.65	9.752	8.156	sp|Q86YQ8|CPNE8_HUMAN	Copine-8 GN=CPNE8	3	1.01859	0.790436	1.38038	0.737904	1.40605
1651	4	4.08	41.68	7.477	6.542	sp|P54750|PDE1A_HUMAN	Calcium/calmodulin-dependent 3',5'-cyclic nucleotide phosphodiesterase 1A GN=PDE1A	2	1.05682	0.815505	1.09648	0.963829	1.15878
1652	4	4.07	56.57	5.613	3.397	sp|P05060|SCG1_HUMAN	Secretogranin-1 GN=CHGB	3	1.7378	0.597535	1.2942	1.34276	3.01995
1653	4	4.07	32.85	6.653	5.613	sp|O95081|AGFG2_HUMAN	Arf-GAP domain and FG repeat-containing protein 2 GN=AGFG2	2	0.895365	0.69809	1.21339	0.731139	1.08643
1654	4	4.03	76.7	13.62	11.83	sp|O00165|HAX1_HUMAN	HCLS1-associated protein X-1 GN=HAX1	2	1.01859	0.525871	1.11686	0.912011	1.13763
1655	4	4.03	85.19	19.05	19.05	sp|O43674|NDUB5_HUMAN	NADH dehydrogenase [ubiquinone] 1 beta subcomplex subunit 5, mitochondrial GN=NDUFB5	2	1.24738	0.872707	1.2942	0.963829	2.18776
1656	4	4.03	46.26	7.93	7.93	sp|Q13907|IDI1_HUMAN	Isopentenyl-diphosphate Delta-isomerase 1 GN=IDI1	2	0.954993	0.97332	1.18032	0.809096	1.1272
1657	4	4.02	33.54	6.034	3.638	sp|Q9UPR0|PLCL2_HUMAN	Inactive phospholipase C-like protein 2 GN=PLCL2	2	0.903649	0.362262	1.6293	0.510505	1.47231
1658	4	4.02	38.64	3.395	3.072	sp|Q9HC56|PCDH9_HUMAN	Protocadherin-9 GN=PCDH9	3	0.928966	0.808484	2.0893	0.444631	1.94089
1659	4	4.02	44.69	5.367	4.491	sp|Q5JSH3|WDR44_HUMAN	WD repeat-containing protein 44 GN=WDR44	2	0.990832	0.916032	1.11686	0.887156	1.10662
1660	4	4.02	44.75	5.837	5.837	sp|P12268|IMDH2_HUMAN	Inosine-5'-monophosphate dehydrogenase 2 GN=IMPDH2	2	0.794328	0.645036	1.31826	0.559758	1.04713
1661	4	4.02	31.6	4.461	4.461	sp|P10155|RO60_HUMAN	60 kDa SS-A/Ro ribonucleoprotein GN=TROVE2	2	0.912011	0.714626	1.18032	0.772681	1.07647
1662	4	4.02	46.05	14.42	14.42	sp|Q13765|NACA_HUMAN	Nascent polypeptide-associated complex subunit alpha GN=NACA	2	0.83946	0.554035	1.27057	0.660694	1.0666
1663	4	4.01	46.22	3.564	3.18	sp|P55196|AFAD_HUMAN	Afadin GN=MLLT4	3	1.03753	0.705419	1.25892	0.824138	1.30617
1664	4	4.01	37.19	4.649	4.649	sp|Q16531|DDB1_HUMAN	DNA damage-binding protein 1 GN=DDB1	3	0.564937	0.267002	1.49969	0.192309	0.847227
1665	4	4.01	34.47	3.127	2.363	sp|Q15262|PTPRK_HUMAN	Receptor-type tyrosine-protein phosphatase kappa GN=PTPRK	2	0.981748	0.996326	1.1272	0.870964	1.10662
1666	4	4.01	51.21	11.26	11.26	sp|Q9BYV8|CEP41_HUMAN	Centrosomal protein of 41 kDa GN=CEP41	2	1.07647	0.926283	2.0893	0.515229	2.24905
1667	4	4.01	92.81	26.14	26.14	sp|P78537|BL1S1_HUMAN	Biogenesis of lysosome-related organelles complex 1 subunit 1 GN=BLOC1S1	2	0.954993	0.852289	1.2942	0.737904	1.23595
1668	4	4.01	23.67	7.447	5.585	sp|Q06828|FMOD_HUMAN	Fibromodulin GN=FMOD	2	1.00925	0.973261	1.38038	0.731139	1.39316
1669	4	4.01	31.89	6.291	6.291	sp|O43294|TGFI1_HUMAN	Transforming growth factor beta-1-induced transcript 1 protein GN=TGFB1I1	3	1.07647	0.934667	1.38038	0.77983	1.59956
1670	4	4.01	90.67	41.33	41.33	sp|P63215|GBG3_HUMAN	Guanine nucleotide-binding protein G(I)/G(S)/G(O) subunit gamma-3 GN=GNG3	4	1.05682	0.776656	1.23595	0.855067	1.31826
1671	4	4.01	50	21.57	21.57	sp|P62310|LSM3_HUMAN	U6 snRNA-associated Sm-like protein LSm3 GN=LSM3	3	0.751623	0.84382	1.24738	0.496592	0.937562
1672	4	4	65.71	17.62	13.81	sp|Q16595|FRDA_HUMAN	Frataxin, mitochondrial GN=FXN	2	1.05682	0.659225	1.18032	0.895365	1.24738
1673	4	4	84.75	18.64	18.64	sp|P62861|RS30_HUMAN	40S ribosomal protein S30 GN=FAU	2	1.09648	0.923899	1.07647	1.01859	1.20226
1674	4	4	42.36	4.909	3.636	sp|P22304|IDS_HUMAN	Iduronate 2-sulfatase GN=IDS	2	1	0.989075	1.11686	0.895365	1.11686
1675	4	4	42.81	15.69	15.69	sp|Q99946|PRRT1_HUMAN	Proline-rich transmembrane protein 1 GN=PRRT1	2	0.92045	0.772361	2.29087	0.401791	2.10863
1676	4	4	62.26	17.61	17.61	sp|Q9UIL1|SCOC_HUMAN	Short coiled-coil protein GN=SCOC	2	1.04713	0.937303	1.10662	0.946237	1.15878
1677	4	4	68.18	28.18	28.18	sp|Q7RTV0|PHF5A_HUMAN	PHD finger-like domain-containing protein 5A GN=PHF5A	2	1.02802	0.842771	1.08643	0.946237	1.11686
1678	4	4	24.94	9.16	9.16	sp|Q6IQ20|NAPEP_HUMAN	N-acyl-phosphatidylethanolamine-hydrolyzing phospholipase D GN=NAPEPLD	2	0.937562	0.985811	1.15878	0.809096	1.08643
1679	4	4	66.67	11.11	11.11	sp|P07711|CATL1_HUMAN	Cathepsin L1 GN=CTSL1	2	0.704693	0.633198	1.34276	0.152757	0.946237
1680	4	4	38.3	16.49	16.49	sp|Q96B54|ZN428_HUMAN	Zinc finger protein 428 GN=ZNF428	2	0.981748	0.900139	1.38038	0.711214	1.35519
1681	4	4	32.64	18.65	15.54	sp|Q92572|AP3S1_HUMAN	AP-3 complex subunit sigma-1 GN=AP3S1	2	1.11686	0.796544	1.38038	0.809096	1.5417
1682	4	4	45.76	18.64	18.64	sp|Q9UFG5|CS025_HUMAN	UPF0449 protein C19orf25 GN=C19orf25	2	1.08643	0.743454	1.14815	0.946237	1.24738
1683	4	4	18.71	8.273	8.273	sp|Q9BT09|CNPY3_HUMAN	Protein canopy homolog 3 GN=CNPY3	2	0.963829	0.837698	1.18032	0.816582	1.13763
1684	4	4	57.93	20.69	20.69	sp|Q8WWX9|SELM_HUMAN	Selenoprotein M GN=SELM	3	0.954993	0.911826	2.0893	0.457088	1.99526
1685	4	4	53.8	30.99	30.99	sp|Q13522|PPR1A_HUMAN	Protein phosphatase 1 regulatory subunit 1A GN=PPP1R1A	2	1.03753	0.855252	1.18032	0.879022	1.22462
1686	4	4	40	20	20	sp|P58549|FXYD7_HUMAN	FXYD domain-containing ion transport regulator 7 GN=FXYD7	2	1.23595	0.783705	1.15878	1.0666	1.5417
1687	4	4	57.35	35.29	35.29	sp|A6NKN8|PC4L1_HUMAN	Purkinje cell protein 4-like protein 1 GN=PCP4L1	2	1.08643	0.734923	1.24738	0.870964	1.35519
1688	4	4	53.39	36.44	36.44	sp|Q5XKP0|QIL1_HUMAN	Protein QIL1 GN=QIL1	2	1.25892	0.650483	2.0893	0.60256	2.63027
1689	4	4	52.13	25.53	25.53	sp|P56134|ATPK_HUMAN	ATP synthase subunit f, mitochondrial GN=ATP5J2	3	0.765597	0.776577	1.44544	0.233346	1.10662
1690	3.96	4.03	69.56	8.517	4.574	sp|Q9NVI7|ATD3A_HUMAN	ATPase family AAA domain-containing protein 3A GN=ATAD3A	3	0.831764	0.421823	1.70608	0.487529	1.41906
1691	3.95	4.04	57.04	17.04	11.48	sp|Q96SZ5|AEDO_HUMAN	2-aminoethanethiol dioxygenase GN=ADO	3	0.954993	0.962615	1.07647	0.887156	1.02802
1692	3.95	4.02	46.92	6.872	6.872	sp|Q53H12|AGK_HUMAN	Acylglycerol kinase, mitochondrial GN=AGK	3	0.981748	0.975473	1.20226	0.816582	1.18032
1693	3.94	4.16	55.5	18.85	13.09	sp|P45973|CBX5_HUMAN	Chromobox protein homolog 5 GN=CBX5	2	0.92045	0.814232	4.7863	0.192309	4.40555
1694	3.93	3.96	68.69	15.89	13.08	sp|P27635|RL10_HUMAN	60S ribosomal protein L10 GN=RPL10	2	0.937562	0.858793	1.10662	0.847227	1.03753
1695	3.92	6.03	47.13	13.79	13.79	sp|Q9GZN8|CT027_HUMAN	UPF0687 protein C20orf27 GN=C20orf27	3	0.972747	0.930043	1.1695	0.831764	1.13763
1696	3.92	3.95	90.48	24.6	20.63	sp|O60927|PP1RB_HUMAN	Protein phosphatase 1 regulatory subunit 11 GN=PPP1R11	2	1.15878	0.913162	1.1272	1.02802	1.36773
1697	3.92	3.93	58.15	11.45	11.45	sp|Q92520|FAM3C_HUMAN	Protein FAM3C GN=FAM3C	2	0.879022	0.974802	1.33045	0.660694	1.1695
1698	3.92	3.92	33.72	33.72	33.72	sp|P62306|RUXF_HUMAN	Small nuclear ribonucleoprotein F GN=SNRPF	3	0.946237	0.931246	2.0893	0.452898	1.97697
1699	3.9	6.37	66.82	11.21	8.411	sp|Q68DU8|KCD16_HUMAN	BTB/POZ domain-containing protein KCTD16 GN=KCTD16	4	0.990832	0.569696	1.14815	0.862979	1.13763
1700	3.89	3.91	41.58	19.8	19.8	sp|P26447|S10A4_HUMAN	Protein S100-A4 GN=S100A4	3	0.636796	0.569714	1.49969	0.0981748	0.954993
1701	3.88	3.95	44.86	9.273	8.271	sp|Q5TDH0|DDI2_HUMAN	Protein DDI1 homolog 2 GN=DDI2	2	0.912011	0.870646	2.0893	0.436516	1.90546
1702	3.85	3.88	22.52	2.517	2.517	sp|Q13433|S39A6_HUMAN	Zinc transporter ZIP6 GN=SLC39A6	2	0.895365	0.823991	2.0893	0.428549	1.87068
1703	3.85	3.86	30.04	7.905	7.905	sp|P04156|PRIO_HUMAN	Major prion protein GN=PRNP	4	1.57036	0.55933	1.15878	1.35519	1.95885
1704	3.83	3.83	16.02	2.165	2.165	sp|Q9Y653|GPR56_HUMAN	G-protein coupled receptor 56 GN=GPR56	2	0.887156	0.826658	2.0893	0.42462	1.85353
1705	3.82	3.83	81.32	12.64	8.791	sp|Q9UBQ0|VPS29_HUMAN	Vacuolar protein sorting-associated protein 29 GN=VPS29	2	0.564937	0.486688	1.45881	0.224906	0.824138
1706	3.8	4.38	70.75	11.06	8.323	sp|Q4V328|GRAP1_HUMAN	GRIP1-associated protein 1 GN=GRIPAP1	5	1.02802	0.6725	1.13763	0.903649	1.1695
1707	3.8	3.82	51.41	8.685	8.685	sp|O94805|ACL6B_HUMAN	Actin-like protein 6B GN=ACTL6B	3	0.928966	0.910369	1.38038	0.672977	1.28233
1708	3.8	3.81	40.98	8.607	8.607	sp|P0CG29|GST2_HUMAN	Glutathione S-transferase theta-2 GN=GSTT2	2	0.83946	0.784665	1.24738	0.672977	1.04713
1709	3.79	28.86	80.82	44.6	24.7	sp|P07205|PGK2_HUMAN	Phosphoglycerate kinase 2 GN=PGK2	36	1.07647	0.860303	2.0893	0.515229	2.26987
1710	3.79	3.8	52.7	11.21	9.684	sp|Q5FWE3|PRRT3_HUMAN	Proline-rich transmembrane protein 3 GN=PRRT3	7	1.00925	0.60578	1.14815	0.879022	1.15878
1711	3.78	3.79	38.57	4.875	4.225	sp|Q8N163|K1967_HUMAN	Protein KIAA1967 GN=KIAA1967	3	0.870964	0.521415	1.27057	0.685488	1.10662
1712	3.78	3.79	37.56	11	7.416	sp|P49407|ARRB1_HUMAN	Beta-arrestin-1 GN=ARRB1	2	0.539511	0.687512	1.52757	0.149969	0.824138
1713	3.77	3.79	30.23	3.131	2.415	sp|Q6U841|S4A10_HUMAN	Sodium-driven chloride bicarbonate exchanger GN=SLC4A10	2	1.00925	0.932445	1.43219	0.704693	1.44544
1714	3.77	3.78	81.05	24.18	24.18	sp|Q9BVM4|A2LD1_HUMAN	Gamma-glutamylaminecyclotransferase GN=A2LD1	2	0.809096	0.699039	2.0893	0.387258	1.69044
1715	3.71	3.73	35.01	5.95	5.95	sp|Q8WWN9|ICEF1_HUMAN	Interactor protein for cytohesin exchange factors 1 GN=IPCEF1	2	1.00925	0.994844	1.2942	0.77983	1.30617
1716	3.71	3.71	68.21	18.54	18.54	sp|P62263|RS14_HUMAN	40S ribosomal protein S14 GN=RPS14	2	0.862979	0.684101	1.08643	0.794328	0.937562
1717	3.69	3.7	51.83	3.871	2.581	sp|Q14624|ITIH4_HUMAN	Inter-alpha-trypsin inhibitor heavy chain H4 GN=ITIH4	2	0.981748	0.977344	1.38038	0.711214	1.35519
1718	3.69	3.7	43.93	6.977	5.426	sp|O75936|BODG_HUMAN	Gamma-butyrobetaine dioxygenase GN=BBOX1	2	0.363078	0.472385	1.77011	0.0158489	0.642688
1719	3.68	3.68	43.95	3.199	2.589	sp|Q99700|ATX2_HUMAN	Ataxin-2 GN=ATXN2	3	0.937562	0.60089	1.18032	0.794328	1.10662
1720	3.67	3.67	29.65	13.27	13.27	sp|O75832|PSD10_HUMAN	26S proteasome non-ATPase regulatory subunit 10 GN=PSMD10	2	0.895365	0.785433	1.18032	0.758578	1.05682
1721	3.66	3.69	29.37	7.921	7.921	sp|Q99685|MGLL_HUMAN	Monoglyceride lipase GN=MGLL	2	0.758578	0.641224	1.24738	0.608135	0.946237
1722	3.66	3.66	39.84	16.26	16.26	sp|P47224|MSS4_HUMAN	Guanine nucleotide exchange factor MSS4 GN=RABIF	2	1.00925	0.930722	1.11686	0.903649	1.1272
1723	3.6	3.84	49.36	9.38	6.598	sp|P20020|AT2B1_HUMAN	Plasma membrane calcium-transporting ATPase 1 GN=ATP2B1	7	1.21339	0.381559	1.27057	0.954993	1.5417
1724	3.59	3.6	40.21	9.375	9.375	sp|O43493|TGON2_HUMAN	Trans-Golgi network integral membrane protein 2 GN=TGOLN2	2	0.981748	0.958033	2.05116	0.47863	2.01372
1725	3.58	3.61	91.24	28.87	22.16	sp|P07305|H10_HUMAN	Histone H1.0 GN=H1F0	4	1.87068	0.520517	1.47231	1.27057	6.36796
1726	3.58	3.58	34.79	7.945	7.945	sp|Q9NZU5|LMCD1_HUMAN	LIM and cysteine-rich domains protein 1 GN=LMCD1	2	1.0666	0.990446	1.38038	0.772681	1.5417
1727	3.57	3.58	39.71	14.83	14.83	sp|Q8TEA8|DTD1_HUMAN	D-tyrosyl-tRNA(Tyr) deacylase 1 GN=DTD1	2	0.963829	0.919195	1.41906	0.679204	1.36773
1728	3.52	14.01	70.48	33.48	33.48	sp|Q96E17|RAB3C_HUMAN	Ras-related protein Rab-3C GN=RAB3C	8	0.895365	0.716753	1.48594	0.60256	1.33045
1729	3.51	5.61	83.24	8.239	5.824	sp|Q12931|TRAP1_HUMAN	Heat shock protein 75 kDa, mitochondrial GN=TRAP1	5	1.18032	0.517586	1.25892	0.937562	1.65959
1730	3.51	3.66	84.86	18.35	8.716	sp|P09488|GSTM1_HUMAN	Glutathione S-transferase Mu 1 GN=GSTM1	2	0.597035	0.349401	1.27057	0.409261	0.758578
1731	3.5	5.63	50.5	10.89	7.921	sp|Q8N5S9|KKCC1_HUMAN	Calcium/calmodulin-dependent protein kinase kinase 1 GN=CAMKK1	3	0.954993	0.890847	1.24738	0.765597	1.19124
1732	3.48	3.6	59.38	9.583	4.792	sp|Q9UQ03|COR2B_HUMAN	Coronin-2B GN=CORO2B	3	1.02802	0.912439	1.08643	0.946237	1.11686
1733	3.43	3.44	66.3	19.34	19.34	sp|Q9ULC4|MCTS1_HUMAN	Malignant T-cell-amplified sequence 1 GN=MCTS1	2	0.887156	0.865724	2.05116	0.432514	1.8197
1734	3.42	3.42	51.67	7.576	6.515	sp|P54136|SYRC_HUMAN	Arginine--tRNA ligase, cytoplasmic GN=RARS	3	1.24738	0.994883	2.22844	0.559758	2.77971
1735	3.4	3.42	20.71	6.903	4.536	sp|Q01650|LAT1_HUMAN	Large neutral amino acids transporter small subunit 1 GN=SLC7A5	3	1.24738	0.544925	1.38038	0.903649	1.72187
1736	3.37	3.38	63.47	4.489	2.618	sp|Q99459|CDC5L_HUMAN	Cell division cycle 5-like protein GN=CDC5L	2	0.816582	0.688109	1.27057	0.642688	1.03753
1737	3.37	3.38	25.87	6.667	6.667	sp|Q9UGV2|NDRG3_HUMAN	Protein NDRG3 GN=NDRG3	2	0.704693	0.632654	1.43219	0.340408	1.00925
1738	3.37	3.37	79.81	15.38	15.38	sp|Q5U5X0|LYRM7_HUMAN	LYR motif-containing protein 7 GN=LYRM7	2	0.870964	0.832605	1.14815	0.711214	1
1739	3.36	3.4	66.4	16.4	6.6	sp|O95502|NPTXR_HUMAN	Neuronal pentraxin receptor GN=NPTXR	4	1.49969	0.318364	1.24738	1.20226	2.31206
1740	3.33	13.73	48.31	20.06	18.64	sp|P63096|GNAI1_HUMAN	Guanine nucleotide-binding protein G(i) subunit alpha-1 GN=GNAI1	8	1.08643	0.638505	1.18032	0.92045	1.28233
1741	3.32	3.35	56.22	10.84	9.237	sp|Q06323|PSME1_HUMAN	Proteasome activator complex subunit 1 GN=PSME1	3	0.570164	0.416657	1.59956	0.301995	0.912011
1742	3.31	3.37	54.43	8.257	7.339	sp|Q86X76|NIT1_HUMAN	Nitrilase homolog 1 GN=NIT1	3	0.549541	0.474109	1.20226	0.42462	0.660694
1743	3.29	3.3	25.88	5.112	5.112	sp|P08247|SYPH_HUMAN	Synaptophysin GN=SYP	2	1.03753	0.763806	1.18032	0.879022	1.22462
1744	3.28	3.29	52.8	40.8	29.6	sp|Q9UI30|TR112_HUMAN	tRNA methyltransferase 112 homolog GN=TRMT112	3	1.04713	0.805051	1.23595	0.847227	1.35519
1745	3.26	3.33	59.13	7.306	5.479	sp|Q9BXP5|SRRT_HUMAN	Serrate RNA effector molecule homolog GN=SRRT	4	0.809096	0.335871	1.57036	0.515229	1.27057
1746	3.26	3.26	32.62	14.46	6.154	sp|Q13347|EIF3I_HUMAN	Eukaryotic translation initiation factor 3 subunit I GN=EIF3I	2	1.00925	0.874644	1.18032	0.855067	1.19124
1747	3.24	3.35	43.17	12.55	10.7	sp|P48739|PIPNB_HUMAN	Phosphatidylinositol transfer protein beta isoform GN=PITPNB	4	1.1272	0.649169	1.24738	0.903649	1.40605
1748	3.24	3.26	72.48	10.09	10.09	sp|Q12962|TAF10_HUMAN	Transcription initiation factor TFIID subunit 10 GN=TAF10	2	1.00925	0.933661	2.0893	0.483059	2.10863
1749	3.24	3.24	26.79	8.117	5.682	sp|Q9H6K5|YS027_HUMAN	Putative uncharacterized protein FLJ22184	3	1.08643	0.64081	1.34276	0.809096	1.45881
1750	3.23	3.25	49.07	4.149	3.007	sp|P01024|CO3_HUMAN	Complement C3 GN=C3	4	0.946237	0.864759	1.10662	0.855067	1.04713
1751	3.23	3.24	66.52	4.13	3.37	sp|Q9NYF8|BCLF1_HUMAN	Bcl-2-associated transcription factor 1 GN=BCLAF1	2	1.1272	0.347668	1.20226	0.937562	1.35519
1752	3.19	3.2	76.06	35.92	28.17	sp|Q9Y3D5|RT18C_HUMAN	28S ribosomal protein S18c, mitochondrial GN=MRPS18C	2	1	0.901627	2.0893	0.47863	2.0893
1753	3.17	3.18	47.45	6.888	6.888	sp|P51570|GALK1_HUMAN	Galactokinase GN=GALK1	2	0.963829	0.90043	1.30617	0.737904	1.25892
1754	3.17	3.17	65.29	7.025	4.545	sp|Q9UBX1|CATF_HUMAN	Cathepsin F GN=CTSF	3	0.855067	0.38529	1.24738	0.685488	1.0666
1755	3.16	3.18	34.5	9.779	7.38	sp|O95394|AGM1_HUMAN	Phosphoacetylglucosamine mutase GN=PGM3	3	0.972747	0.913866	1.09648	0.887156	1.0666
1756	3.15	3.15	38.72	7.012	7.012	sp|O43684|BUB3_HUMAN	Mitotic checkpoint protein BUB3 GN=BUB3	2	0.630957	0.841649	1.51356	0.0630957	0.954993
1757	3.14	3.14	60.17	14.41	14.41	sp|P62316|SMD2_HUMAN	Small nuclear ribonucleoprotein Sm D2 GN=SNRPD2	2	0.816582	0.709761	2.0893	0.390841	1.70608
1758	3.13	3.13	48.46	6.164	4.452	sp|P23368|MAOM_HUMAN	NAD-dependent malic enzyme, mitochondrial GN=ME2	2	0.619441	0.334011	1.22462	0.444631	0.758578
1759	3.11	3.2	76	8.457	2.629	sp|Q8TF61|FBX41_HUMAN	F-box only protein 41 GN=FBXO41	2	1.09648	0.213305	1.1695	0.937562	1.28233
1760	3.09	4.2	57.29	5.389	5.389	sp|P14868|SYDC_HUMAN	Aspartate--tRNA ligase, cytoplasmic GN=DARS	3	0.879022	0.777609	1.24738	0.704693	1.09648
1761	3.09	3.11	16.17	8.625	7.008	sp|Q86WG3|ATCAY_HUMAN	Caytaxin GN=ATCAY	2	1.25892	0.531713	1.24738	1.00925	1.57036
1762	3.08	3.09	61.62	6.566	5.387	sp|Q92529|SHC3_HUMAN	SHC-transforming protein 3 GN=SHC3	2	1.0666	0.762577	1.38038	0.772681	1.47231
1763	3.06	3.06	46.88	14.09	10.3	sp|O60256|KPRB_HUMAN	Phosphoribosyl pyrophosphate synthase-associated protein 2 GN=PRPSAP2	2	1.00925	0.615928	1.18032	0.855067	1.19124
1764	3.01	3.07	63.71	20.57	14.29	sp|Q9BW91|NUDT9_HUMAN	ADP-ribose pyrophosphatase, mitochondrial GN=NUDT9	4	0.744732	0.543574	2.0893	0.356451	1.55597
1765	3	11.24	72.03	33.9	33.9	sp|P23763|VAMP1_HUMAN	Vesicle-associated membrane protein 1 GN=VAMP1	7	1.0666	0.836375	1.09648	0.972747	1.1695
1766	2.97	2.97	80.56	58.33	34.26	sp|P56181|NDUV3_HUMAN	NADH dehydrogenase [ubiquinone] flavoprotein 3, mitochondrial GN=NDUFV3	4	1.02802	0.717486	1.41906	0.724436	1.69044
1767	2.94	3.01	64.22	5.45	5.45	sp|O00231|PSD11_HUMAN	26S proteasome non-ATPase regulatory subunit 11 GN=PSMD11	2	1	0.973558	2.0893	0.47863	2.0893
1768	2.91	2.93	34.95	5.556	5.556	sp|Q9NPH2|INO1_HUMAN	Inositol-3-phosphate synthase 1 GN=ISYNA1	2	0.831764	0.534686	1.38038	0.60256	1.14815
1769	2.89	2.89	93.65	93.65	84.13	sp|Q14061|COX17_HUMAN	Cytochrome c oxidase copper chaperone GN=COX17	2	1.01859	0.80173	1.07647	0.946237	1.09648
1770	2.86	2.89	81.37	22.06	12.25	sp|P61313|RL15_HUMAN	60S ribosomal protein L15 GN=RPL15	2	1.10662	0.795309	1.65959	0.666807	1.85353
1771	2.86	2.87	55.95	4.595	3.784	sp|Q15027|ACAP1_HUMAN	Arf-GAP with coiled-coil, ANK repeat and PH domain-containing protein 1 GN=ACAP1	5	1.30617	0.579309	1.14815	1.13763	1.67494
1772	2.86	2.86	33.58	27.17	25.66	sp|P10746|HEM4_HUMAN	Uroporphyrinogen-III synthase GN=UROS	4	0.972747	0.894429	1.10662	0.879022	1.07647
1773	2.85	2.85	64.65	10.7	10.7	sp|Q8N983|RM43_HUMAN	39S ribosomal protein L43, mitochondrial GN=MRPL43	2	0.737904	0.245524	1.38038	0.534564	1.01859
1774	2.84	2.84	32.89	10.74	9.06	sp|A4D161|CG046_HUMAN	Uncharacterized protein C7orf46 GN=C7orf46	2	0.928966	0.958659	1.43219	0.648634	1.33045
1775	2.83	2.86	40.71	3.01	3.01	sp|Q8WY54|PPM1E_HUMAN	Protein phosphatase 1E GN=PPM1E	2	0.801678	0.568982	1.18032	0.672977	0.946237
1776	2.83	2.83	54.97	25.17	25.17	sp|Q9Y6H1|CHCH2_HUMAN	Coiled-coil-helix-coiled-coil-helix domain-containing protein 2, mitochondrial GN=CHCHD2	2	0.765597	0.570585	1.41906	0.539511	1.08643
1777	2.81	2.82	41.73	4.162	3.395	sp|Q99613|EIF3C_HUMAN	Eukaryotic translation initiation factor 3 subunit C GN=EIF3C	2	1.11686	0.472408	2.12814	0.524808	2.37684
1778	2.79	2.83	46.91	11.42	8.951	sp|P51665|PSD7_HUMAN	26S proteasome non-ATPase regulatory subunit 7 GN=PSMD7	3	0.77983	0.644236	4.13048	0.188799	3.22107
1779	2.78	2.79	64.27	8.685	8.685	sp|O76054|S14L2_HUMAN	SEC14-like protein 2 GN=SEC14L2	3	1.07647	0.633443	1.09648	0.981748	1.18032
1780	2.78	2.78	59.12	8.759	7.299	sp|P15559|NQO1_HUMAN	NAD(P)H dehydrogenase [quinone] 1 GN=NQO1	2	0.954993	0.963598	1.24738	0.765597	1.19124
1781	2.76	2.76	38.78	10.46	10.46	sp|P21953|ODBB_HUMAN	2-oxoisovalerate dehydrogenase subunit beta, mitochondrial GN=BCKDHB	2	0.895365	0.876244	1.27057	0.704693	1.13763
1782	2.75	2.75	35.62	2.444	2.068	sp|Q15334|L2GL1_HUMAN	Lethal(2) giant larvae protein homolog 1 GN=LLGL1	2	0.862979	0.682789	1.31826	0.636796	1.13763
1783	2.74	6.9	70.1	7.867	7.867	sp|Q96I24|FUBP3_HUMAN	Far upstream element-binding protein 3 GN=FUBP3	5	1.09648	0.682114	1.38038	0.794328	1.51356
1784	2.74	2.74	45.42	5.625	5.625	sp|Q12849|GRSF1_HUMAN	G-rich sequence factor 1 GN=GRSF1	3	0.963829	0.953782	1.22462	0.787046	1.18032
1785	2.74	2.74	67.98	12.81	9.852	sp|P40429|RL13A_HUMAN	60S ribosomal protein L13a GN=RPL13A	2	0.855067	0.439053	1.24738	0.685488	1.0666
1786	2.74	2.74	50.98	10.24	10.24	sp|O75312|ZPR1_HUMAN	Zinc finger protein ZPR1 GN=ZNF259	3	0.972747	0.892392	1.22462	0.794328	1.19124
1787	2.74	2.74	35.61	11.39	7.453	sp|Q96DZ1|ERLEC_HUMAN	Endoplasmic reticulum lectin 1 GN=ERLEC1	2	1.19124	0.461417	2.0893	0.570164	2.48886
1788	2.74	2.74	60.61	15.15	15.15	sp|Q15651|HMGN3_HUMAN	High mobility group nucleosome-binding domain-containing protein 3 GN=HMGN3	2	1.25892	0.677482	1.25892	1	1.8197
1789	2.73	2.76	42.54	10.48	10.48	sp|P05198|IF2A_HUMAN	Eukaryotic translation initiation factor 2 subunit 1 GN=EIF2S1	2	1.1272	0.464003	1.38038	0.816582	1.55597
1790	2.72	2.72	37.19	2.261	2.261	sp|Q9H1B7|I2BPL_HUMAN	Interferon regulatory factor 2-binding protein-like GN=IRF2BPL	2	1.04713	0.892622	1.14815	0.912011	1.20226
1791	2.71	4.8	57.27	12.58	8.026	sp|P23677|IP3KA_HUMAN	Inositol-trisphosphate 3-kinase A GN=ITPKA	3	1.01859	0.956351	2.0893	0.487529	2.12814
1792	2.71	2.71	57	29	20	sp|P01621|KV303_HUMAN	Ig kappa chain V-III region NG9 (Fragment)	2	1.47231	0.490085	1.38038	1.0666	2.03236
1793	2.7	2.75	33.76	13.25	7.265	sp|Q14696|MESD_HUMAN	LDLR chaperone MESD GN=MESDC2	2	0.963829	0.931859	1.09648	0.879022	1.05682
1794	2.67	2.69	79.55	9.091	7.323	sp|P06727|APOA4_HUMAN	Apolipoprotein A-IV GN=APOA4	2	1.01859	0.921606	1.38038	0.737904	1.40605
1795	2.66	6.84	47.73	12.78	8.523	sp|Q9NYL9|TMOD3_HUMAN	Tropomodulin-3 GN=TMOD3	5	0.903649	0.916506	1.18032	0.765597	1.0666
1796	2.66	2.85	55.29	12.71	11.76	sp|Q96FV2|SCRN2_HUMAN	Secernin-2 GN=SCRN2	2	0.990832	0.996684	2.0893	0.474242	2.07014
1797	2.63	2.65	67.39	11.96	11.96	sp|Q8TCA0|LRC20_HUMAN	Leucine-rich repeat-containing protein 20 GN=LRRC20	2	0.946237	0.606795	1.38038	0.685488	1.30617
1798	2.62	2.67	44.33	6.701	6.014	sp|Q86UE4|LYRIC_HUMAN	Protein LYRIC GN=MTDH	2	0.972747	0.970683	1.24738	0.77983	1.21339
1799	2.59	2.6	56.16	15.44	10.34	sp|P12956|XRCC6_HUMAN	X-ray repair cross-complementing protein 6 GN=XRCC6	4	1.11686	0.584192	1.34276	0.831764	1.94089
1800	2.58	2.58	45.97	41.13	41.13	sp|Q9UHA4|LTOR3_HUMAN	Ragulator complex protein LAMTOR3 GN=LAMTOR3	2	1.03753	0.95647	1.14815	0.903649	1.19124
1801	2.57	2.67	34.18	10.13	8.861	sp|P30519|HMOX2_HUMAN	Heme oxygenase 2 GN=HMOX2	2	1.10662	0.573749	1.38038	0.801678	1.52757
1802	2.55	11.08	52.8	31.78	31.78	sp|B9A064|IGLL5_HUMAN	Immunoglobulin lambda-like polypeptide 5 GN=IGLL5	11	1.70608	0.513767	1.31826	1.2942	3.7325
1803	2.55	2.63	43.61	4.154	2.596	sp|Q6VY07|PACS1_HUMAN	Phosphofurin acidic cluster sorting protein 1 GN=PACS1	2	0.990832	0.84032	1.15878	0.855067	1.14815
1804	2.54	4.6	67.42	24.89	18.55	sp|Q13242|SRSF9_HUMAN	Serine/arginine-rich splicing factor 9 GN=SRSF9	4	0.963829	0.954094	2.0893	0.461318	2.01372
1805	2.54	2.62	83.41	11.52	9.677	sp|P62906|RL10A_HUMAN	60S ribosomal protein L10a GN=RPL10A	2	0.981748	0.935567	1.1695	0.83946	1.14815
1806	2.54	2.56	66.84	18.88	14.8	sp|P84098|RL19_HUMAN	60S ribosomal protein L19 GN=RPL19	2	0.954993	0.900001	1.38038	0.691831	1.31826
1807	2.54	2.54	45.24	30.95	30.95	sp|Q71UM5|RS27L_HUMAN	40S ribosomal protein S27-like GN=RPS27L	2	1.18032	0.658836	1.38038	0.855067	1.6293
1808	2.53	2.65	81	55	28	sp|P02652|APOA2_HUMAN	Apolipoprotein A-II GN=APOA2	2	1.04713	0.931815	1.18032	0.887156	1.23595
1809	2.53	2.54	61.04	8.12	5.566	sp|Q6PKG0|LARP1_HUMAN	La-related protein 1 GN=LARP1	3	1.03753	0.42742	1.13763	0.912011	1.18032
1810	2.53	2.53	27.24	1.983	1.659	sp|Q04721|NOTC2_HUMAN	Neurogenic locus notch homolog protein 2 GN=NOTCH2	3	1.01859	0.986489	1.14815	0.887156	1.1695
1811	2.53	2.53	34.77	10.93	10.93	sp|P42126|ECI1_HUMAN	Enoyl-CoA delta isomerase 1, mitochondrial GN=ECI1	2	1.14815	0.512451	1.45881	0.787046	1.67494
1812	2.53	2.53	37.61	7.67	7.67	sp|O75746|CMC1_HUMAN	Calcium-binding mitochondrial carrier protein Aralar1 GN=SLC25A12	3	0.972747	0.80344	2.1677	0.501187	2.10863
1813	2.53	2.53	88.24	52.94	41.18	sp|O60262|GBG7_HUMAN	Guanine nucleotide-binding protein G(I)/G(S)/G(O) subunit gamma-7 GN=GNG7	3	1.30617	0.893863	1.39316	0.937562	2.70396
1814	2.52	4.6	22.18	9.073	7.46	sp|P42785|PCP_HUMAN	Lysosomal Pro-X carboxypeptidase GN=PRCP	3	0.887156	0.801965	1.11686	0.794328	0.990832
1815	2.52	2.53	39.93	8.911	8.911	sp|P09486|SPRC_HUMAN	SPARC GN=SPARC	2	1.11686	0.816419	1.15878	0.963829	1.28233
1816	2.5	2.52	79.43	13.12	8.156	sp|Q13595|TRA2A_HUMAN	Transformer-2 protein homolog alpha GN=TRA2A	2	0.794328	0.598478	1.38038	0.57544	1.09648
1817	2.49	4.55	36.24	7.059	7.059	sp|O95810|SDPR_HUMAN	Serum deprivation-response protein GN=SDPR	3	0.60256	0.371738	1.38038	0.436516	0.831764
1818	2.48	2.51	56.26	7.692	5.934	sp|Q7KZF4|SND1_HUMAN	Staphylococcal nuclease domain-containing protein 1 GN=SND1	3	1.07647	0.700524	1.20226	0.895365	1.2942
1819	2.46	2.6	49.66	9.655	6.724	sp|Q9C0D0|PHAR1_HUMAN	Phosphatase and actin regulator 1 GN=PHACTR1	5	0.981748	0.937114	1.38038	0.711214	1.35519
1820	2.46	2.6	29.49	9.204	4.212	sp|O95208|EPN2_HUMAN	Epsin-2 GN=EPN2	2	0.847227	0.696543	2.0893	0.405508	1.77011
1821	2.45	2.49	61.69	22.73	15.58	sp|Q86U28|ISCA2_HUMAN	Iron-sulfur cluster assembly 2 homolog, mitochondrial GN=ISCA2	2	0.912011	0.925474	1.18032	0.772681	1.07647
1822	2.45	2.47	47.43	6.157	2.395	sp|P39060|COIA1_HUMAN	Collagen alpha-1(XVIII) chain GN=COL18A1	2	1.01859	0.815613	1.1272	0.903649	1.14815
1823	2.45	2.46	44.55	13.78	9.615	sp|Q6FI81|CPIN1_HUMAN	Anamorsin GN=CIAPIN1	2	0.903649	0.801795	1.38038	0.654636	1.24738
1824	2.45	2.46	52.63	24.34	24.34	sp|O14880|MGST3_HUMAN	Microsomal glutathione S-transferase 3 GN=MGST3	2	1.15878	0.534944	4.92039	0.235505	5.70164
1825	2.45	2.45	54.25	6.745	6.745	sp|Q8ND76|CCNY_HUMAN	Cyclin-Y GN=CCNY	2	1.15878	0.695057	2.0893	0.554626	2.42103
1826	2.44	2.45	52.06	3.751	3.751	sp|Q9UMS6|SYNP2_HUMAN	Synaptopodin-2 GN=SYNPO2	2	0.963829	0.952431	1.28233	0.737904	1.23595
1827	2.43	2.43	39.53	4.706	4.706	sp|Q09028|RBBP4_HUMAN	Histone-binding protein RBBP4 GN=RBBP4	3	0.972747	0.988625	1.08643	0.895365	1.05682
1828	2.43	2.43	60.31	9.728	9.728	sp|Q8WV99|ZFN2B_HUMAN	AN1-type zinc finger protein 2B GN=ZFAND2B	2	0.787046	0.57582	1.21339	0.57544	0.954993
1829	2.42	2.46	33.23	8.533	3.743	sp|O60331|PI51C_HUMAN	Phosphatidylinositol 4-phosphate 5-kinase type-1 gamma GN=PIP5K1C	2	0.895365	0.836927	2.0893	0.428549	1.87068
1830	2.4	2.41	43.69	5.405	4.505	sp|O75326|SEM7A_HUMAN	Semaphorin-7A GN=SEMA7A	2	1.18032	0.719863	2.0893	0.564937	2.46604
1831	2.4	2.4	45.43	7.012	5.183	sp|Q01844|EWS_HUMAN	RNA-binding protein EWS GN=EWSR1	2	1.08643	0.83986	2.26987	0.47863	2.46604
1832	2.38	2.4	32.24	3.939	2.603	sp|Q08378|GOGA3_HUMAN	Golgin subfamily A member 3 GN=GOLGA3	2	0.990832	0.987197	1.24738	0.794328	1.23595
1833	2.38	2.38	38.27	6.195	6.195	sp|O43615|TIM44_HUMAN	Mitochondrial import inner membrane translocase subunit TIM44 GN=TIMM44	2	0.809096	0.868422	1.30617	0.619441	1.05682
1834	2.37	2.39	55.01	9.169	9.169	sp|Q96BW5|PTER_HUMAN	Phosphotriesterase-related protein GN=PTER	2	1.05682	0.902432	1.69044	0.625173	1.78649
1835	2.36	2.38	36.22	2.381	2.381	sp|O75534|CSDE1_HUMAN	Cold shock domain-containing protein E1 GN=CSDE1	2	1.10662	0.522998	1.65959	0.666807	1.83654
1836	2.36	2.37	67.04	8.38	6.704	sp|Q9UBS4|DJB11_HUMAN	DnaJ homolog subfamily B member 11 GN=DNAJB11	2	0.954993	0.863869	1.27057	0.751623	1.21339
1837	2.35	2.38	61.32	18.52	13.17	sp|Q9UF11|PKHB1_HUMAN	Pleckstrin homology domain-containing family B member 1 GN=PLEKHB1	2	0.879022	0.805818	2.0893	0.416869	1.83654
1838	2.35	2.36	46.18	12.98	6.489	sp|Q5UCC4|INM02_HUMAN	UPF0510 protein INM02 GN=C19orf63	1	1.0666	0.870967	1.20226	0.887156	1.28233
1839	2.34	2.82	38.27	14.58	8.428	sp|Q07960|RHG01_HUMAN	Rho GTPase-activating protein 1 GN=ARHGAP1	3	0.809096	0.989209	1.47231	0.510505	1.19124
1840	2.33	2.33	43.61	5.474	5.474	sp|Q8N145|LGI3_HUMAN	Leucine-rich repeat LGI family member 3 GN=LGI3	2	1.21339	0.701447	2.10863	0.57544	2.53513
1841	2.32	2.88	40.55	3.466	3.466	sp|Q8WY91|THAP4_HUMAN	THAP domain-containing protein 4 GN=THAP4	3	1.05682	0.974214	1.14815	0.92045	1.21339
1842	2.32	2.32	52.23	4.343	3.314	sp|Q96P47|AGAP3_HUMAN	Arf-GAP with GTPase, ANK repeat and PH domain-containing protein 3 GN=AGAP3	2	1.04713	0.721374	1.24738	0.83946	1.30617
1843	2.32	2.32	38.38	22.73	8.586	sp|P46527|CDN1B_HUMAN	Cyclin-dependent kinase inhibitor 1B GN=CDKN1B	1	1.14815	0.435491	1.67494	0.685488	1.92309
1844	2.31	2.32	35.9	9.031	2.643	sp|Q6YP21|KAT3_HUMAN	Kynurenine--oxoglutarate transaminase 3 GN=CCBL2	1	0.946237	0.997174	1.57036	0.60256	1.48594
1845	2.3	2.38	40.42	5.591	5.591	sp|P43155|CACP_HUMAN	Carnitine O-acetyltransferase GN=CRAT	3	0.912011	0.965644	1.2942	0.711214	1.18032
1846	2.29	2.29	60.13	16.34	16.34	sp|O00422|SAP18_HUMAN	Histone deacetylase complex subunit SAP18 GN=SAP18	2	0.765597	0.761218	1.13763	0.660694	0.870964
1847	2.28	2.3	42.82	9.116	2.762	sp|Q9NQS1|AVEN_HUMAN	Cell death regulator Aven GN=AVEN	1	1.01859	0.801203	1.14815	0.887156	1.1695
1848	2.27	2.27	62.63	9.091	3.704	sp|Q12846|STX4_HUMAN	Syntaxin-4 GN=STX4	1	1.33045	0.612036	2.0893	0.636796	2.77971
1849	2.27	2.27	34.47	6.282	6.282	sp|Q8NHP8|PLBL2_HUMAN	Putative phospholipase B-like 2 GN=PLBD2	2	0.990832	0.922426	1.7378	0.570164	1.72187
1850	2.26	2.26	85.42	9.375	5.208	sp|Q15126|PMVK_HUMAN	Phosphomevalonate kinase GN=PMVK	1	0.816582	0.850863	1.30617	0.597035	1.0666
1851	2.25	2.46	50.4	10.32	7.937	sp|P53805|RCAN1_HUMAN	Calcipressin-1 GN=RCAN1	2	0.870964	0.496425	1.10662	0.787046	0.963829
1852	2.25	2.27	42.86	11.96	11.96	sp|O75880|SCO1_HUMAN	Protein SCO1 homolog, mitochondrial GN=SCO1	2	0.92045	0.91902	1.38038	0.666807	1.27057
1853	2.25	2.26	32.45	3.624	3.295	sp|Q8TAQ2|SMRC2_HUMAN	SWI/SNF complex subunit SMARCC2 GN=SMARCC2	3	0.963829	0.826836	1.38038	0.698232	1.33045
1854	2.25	2.26	35.57	4.362	3.356	sp|Q96HC4|PDLI5_HUMAN	PDZ and LIM domain protein 5 GN=PDLIM5	2	0.954993	0.905553	1.13763	0.83946	1.08643
1855	2.24	2.24	72.52	60.31	10.69	sp|Q9Y237|PIN4_HUMAN	Peptidyl-prolyl cis-trans isomerase NIMA-interacting 4 GN=PIN4	1	1.07647	0.622488	1.14815	0.937562	1.23595
1856	2.23	2.23	43.27	20.47	8.772	sp|Q8N5M4|TTC9C_HUMAN	Tetratricopeptide repeat protein 9C GN=TTC9C	1	1.04713	0.827836	1.20226	0.870964	1.25892
1857	2.21	2.24	57.66	18.98	14.96	sp|Q17R31|TATD3_HUMAN	Putative deoxyribonuclease TATDN3 GN=TATDN3	2	1.02802	0.774934	1.1695	0.879022	1.20226
1858	2.21	2.21	59.49	45.57	17.72	sp|Q9NRP2|COXM2_HUMAN	COX assembly mitochondrial protein 2 homolog GN=CMC2	1	0.990832	0.878643	1.44544	0.685488	1.43219
1859	2.2	2.24	51.81	11.33	9.398	sp|O43505|B3GN1_HUMAN	N-acetyllactosaminide beta-1,3-N-acetylglucosaminyltransferase GN=B3GNT1	2	1.15878	0.432712	1.11686	1.03753	1.34276
1860	2.2	2.2	81.08	45.95	45.95	sp|Q6EEV4|GL1AD_HUMAN	DNA-directed RNA polymerase II subunit GRINL1A, isoforms 4/5 GN=POLR2M	2
1861	2.19	2.54	50.85	8.703	4.271	sp|P23634|AT2B4_HUMAN	Plasma membrane calcium-transporting ATPase 4 GN=ATP2B4	4	2.1677	0.239763	1.51356	1.43219	30.761
1862	2.19	2.2	47.37	8.612	3.349	sp|P36955|PEDF_HUMAN	Pigment epithelium-derived factor GN=SERPINF1	1	0.946237	0.72294	1.14815	0.824138	1.08643
1863	2.19	2.19	81.43	21.43	18.57	sp|P63173|RL38_HUMAN	60S ribosomal protein L38 GN=RPL38	1	1.00925	0.902448	1.07647	0.937562	1.08643
1864	2.18	2.29	35.38	7.075	3.538	sp|O95630|STABP_HUMAN	STAM-binding protein GN=STAMBP	1	1.10662	0.875219	1.13763	0.972747	1.27057
1865	2.18	2.18	57.8	4.234	2.218	sp|Q13428|TCOF_HUMAN	Treacle protein GN=TCOF1	3	1.01859	0.891478	1.22462	0.831764	1.24738
1866	2.17	2.18	47.97	15.2	12.84	sp|P53004|BIEA_HUMAN	Biliverdin reductase A GN=BLVRA	2	0.887156	0.818362	1.36773	0.648634	1.21339
1867	2.17	2.17	46.65	2.376	2.126	sp|Q04637|IF4G1_HUMAN	Eukaryotic translation initiation factor 4 gamma 1 GN=EIF4G1	2	0.981748	0.935316	1.24738	0.787046	1.22462
1868	2.17	2.17	50.5	10.7	4.348	sp|A6XGL0|YJEN3_HUMAN	YjeF N-terminal domain-containing protein 3 GN=YJEFN3	1	0.895365	0.664346	2.10863	0.428549	1.88799
1869	2.16	2.22	35.26	3.255	2.351	sp|Q49A26|GLYR1_HUMAN	Putative oxidoreductase GLYR1 GN=GLYR1	1	1.1695	0.467122	1.38038	0.847227	1.61436
1870	2.16	2.17	48.28	5.274	2.637	sp|P54764|EPHA4_HUMAN	Ephrin type-A receptor 4 GN=EPHA4	2	0.937562	0.666705	1.36773	0.685488	1.28233
1871	2.16	2.16	48.85	5.592	2.878	sp|Q9P260|K1468_HUMAN	LisH domain and HEAT repeat-containing protein KIAA1468 GN=KIAA1468	2	1	0.918176	1.13763	0.879022	1.13763
1872	2.16	2.16	25.27	5.694	4.093	sp|P52594|AGFG1_HUMAN	Arf-GAP domain and FG repeat-containing protein 1 GN=AGFG1	1	0.870964	0.53595	1.44544	0.60256	1.25892
1873	2.16	2.16	27.95	8.297	8.297	sp|O43761|SNG3_HUMAN	Synaptogyrin-3 GN=SYNGR3	2	1.08643	0.817159	1.13763	0.954993	1.23595
1874	2.15	2.22	72.86	9.048	2.143	sp|P80303|NUCB2_HUMAN	Nucleobindin-2 GN=NUCB2	1	1.04713	0.885773	1.38038	0.758578	1.44544
1875	2.15	2.18	55.53	10.21	2.766	sp|Q15904|VAS1_HUMAN	V-type proton ATPase subunit S1 GN=ATP6AP1	1	0.954993	0.949127	1.52757	0.625173	1.45881
1876	2.15	2.16	72.1	7.972	7.279	sp|P33240|CSTF2_HUMAN	Cleavage stimulation factor subunit 2 GN=CSTF2	3	1.15878	0.821324	2.39883	0.483059	2.77971
1877	2.14	2.15	30.17	5.587	3.724	sp|Q99829|CPNE1_HUMAN	Copine-1 GN=CPNE1	1	0.903649	0.605501	1.18032	0.758578	1.0666
1878	2.13	8.11	50.61	16.97	14.85	sp|Q92561|PHYIP_HUMAN	Phytanoyl-CoA hydroxylase-interacting protein GN=PHYHIP	6	0.954993	0.950454	1.24738	0.765597	1.19124
1879	2.13	2.16	47.54	4.551	2.036	sp|Q13263|TIF1B_HUMAN	Transcription intermediary factor 1-beta GN=TRIM28	1	1	0.89547	1.13763	0.879022	1.13763
1880	2.13	2.14	32.31	23.08	23.08	sp|Q3MHD2|LSM12_HUMAN	Protein LSM12 homolog GN=LSM12	2	0.879022	0.783159	1.38038	0.636796	1.21339
1881	2.13	2.13	61.27	17.65	7.843	sp|Q9BRP8|WIBG_HUMAN	Partner of Y14 and mago GN=WIBG	1	1.02802	0.86864	1.49969	0.685488	1.5417
1882	2.13	2.13	45.82	15.14	15.14	sp|Q92688|AN32B_HUMAN	Acidic leucine-rich nuclear phosphoprotein 32 family member B GN=ANP32B	2	0.724436	0.572779	2.0893	0.346737	1.51356
1883	2.12	10.2	65.67	25.37	20.4	sp|P19652|A1AG2_HUMAN	Alpha-1-acid glycoprotein 2 GN=ORM2	6	0.928966	0.515717	2.05116	0.436516	1.90546
1884	2.12	2.16	65.92	5.274	2.028	sp|Q92974|ARHG2_HUMAN	Rho guanine nucleotide exchange factor 2 GN=ARHGEF2	1	1.15878	0.473641	1.20226	0.963829	1.52757
1885	2.12	2.13	40.71	3.593	1.797	sp|Q13332|PTPRS_HUMAN	Receptor-type tyrosine-protein phosphatase S GN=PTPRS	2	0.928966	0.639688	1.13763	0.816582	1.05682
1886	2.12	2.13	92.22	10.12	7.004	sp|P62917|RL8_HUMAN	60S ribosomal protein L8 GN=RPL8	1	1.05682	0.698714	1.10662	0.954993	1.1695
1887	2.11	4.13	67.5	17	8.5	sp|P61086|UBE2K_HUMAN	Ubiquitin-conjugating enzyme E2 K GN=UBE2K	2	0.928966	0.876077	1.24738	0.744732	1.15878
1888	2.11	3.2	43.09	8.564	5.249	sp|P55263|ADK_HUMAN	Adenosine kinase GN=ADK	2	0.816582	0.749029	1.85353	0.440555	1.51356
1889	2.11	2.13	50	6.568	2.331	sp|P49758|RGS6_HUMAN	Regulator of G-protein signaling 6 GN=RGS6	1	0.816582	0.563589	2.0893	0.390841	1.70608
1890	2.11	2.12	49.28	11.24	4.899	sp|Q9NP66|HM20A_HUMAN	High mobility group protein 20A GN=HMG20A	1	0.685488	0.290525	2.48886	0.275423	1.70608
1891	2.11	2.11	37.32	13.38	8.451	sp|P53680|AP2S1_HUMAN	AP-2 complex subunit sigma GN=AP2S1	1	0.831764	0.525689	1.92309	0.432514	1.59956
1892	2.1	2.3	33.98	4.497	2.712	sp|Q6P2E9|EDC4_HUMAN	Enhancer of mRNA-decapping protein 4 GN=EDC4	3	0.972747	0.842415	1.88799	0.515229	1.83654
1893	2.1	2.11	61.98	11.16	5.785	sp|Q9BUP3|HTAI2_HUMAN	Oxidoreductase HTATIP2 GN=HTATIP2	1	0.751623	0.609455	2.0893	0.359749	1.57036
1894	2.1	2.1	46.36	12.12	9.394	sp|O00170|AIP_HUMAN	AH receptor-interacting protein GN=AIP	2	1.00925	0.918046	1.08643	0.928966	1.09648
1895	2.1	2.1	47.47	17.72	12.03	sp|Q8N5N7|RM50_HUMAN	39S ribosomal protein L50, mitochondrial GN=MRPL50	1	0.954993	0.829889	1.14815	0.831764	1.09648
1896	2.09	62.96	79.52	72.61	61.44	sp|Q562R1|ACTBL_HUMAN	Beta-actin-like protein 2 GN=ACTBL2	99	1.1695	0.749998	2.0893	0.559758	2.44343
1897	2.09	4.12	32	6.308	2.615	sp|Q9H4A4|AMPB_HUMAN	Aminopeptidase B GN=RNPEP	2	0.724436	0.568041	1.38038	0.524808	1
1898	2.09	2.1	48.89	6.685	4.318	sp|Q86VS8|HOOK3_HUMAN	Protein Hook homolog 3 GN=HOOK3	2	1.02802	0.911225	3.28095	0.313329	3.37287
1899	2.09	2.1	72.27	7.843	2.241	sp|P30533|AMRP_HUMAN	Alpha-2-macroglobulin receptor-associated protein GN=LRPAP1	1	1.05682	0.495328	1.27057	0.831764	1.35519
1900	2.09	2.1	49.27	8.211	4.399	sp|P53365|ARFP2_HUMAN	Arfaptin-2 GN=ARFIP2	1
1901	2.09	2.1	29.06	5.911	3.695	sp|Q15120|PDK3_HUMAN	[Pyruvate dehydrogenase [lipoamide]] kinase isozyme 3, mitochondrial GN=PDK3	1	1.10662	0.815232	1.38038	0.801678	1.52757
1902	2.09	2.09	93.41	56.04	56.04	sp|Q9Y4Y9|LSM5_HUMAN	U6 snRNA-associated Sm-like protein LSm5 GN=LSM5	2	0.895365	0.845317	2.10863	0.428549	1.88799
1903	2.08	2.1	35.97	7.143	7.143	sp|P49903|SPS1_HUMAN	Selenide, water dikinase 1 GN=SEPHS1	2
1904	2.08	2.09	61.72	4.848	1.737	sp|Q14152|EIF3A_HUMAN	Eukaryotic translation initiation factor 3 subunit A GN=EIF3A	2	0.855067	0.603903	2.46604	0.346737	2.10863
1905	2.08	2.08	90.41	24.66	12.33	sp|Q9BPY8|HOP_HUMAN	Homeodomain-only protein GN=HOPX	1	1.19124	0.838884	1.20226	0.990832	1.55597
1906	2.07	17.09	68.81	41.28	35.47	sp|P01861|IGHG4_HUMAN	Ig gamma-4 chain C region GN=IGHG4	15	1.44544	0.496334	2.48886	0.580764	9.28966
1907	2.07	4.12	79.78	9.926	7.353	sp|Q13243|SRSF5_HUMAN	Serine/arginine-rich splicing factor 5 GN=SRSF5	2	0.608135	0.595732	1.24738	0.376704	0.758578
1908	2.07	2.41	60	33.91	33.91	sp|P04433|KV309_HUMAN	Ig kappa chain V-III region VG (Fragment)	2	1.09648	0.845413	2.10863	0.519996	2.29087
1909	2.07	2.13	46.65	9.451	3.963	sp|Q5TC12|ATPF1_HUMAN	ATP synthase mitochondrial F1 complex assembly factor 1 GN=ATPAF1	1	0.912011	0.53963	1.38038	0.660694	1.25892
1910	2.07	2.08	56.9	2.581	2.581	sp|Q674X7|KAZRN_HUMAN	Kazrin GN=KAZN	2	0.937562	0.891813	1.24738	0.751623	1.1695
1911	2.07	2.07	71.68	6.888	2.806	sp|Q9Y383|LC7L2_HUMAN	Putative RNA-binding protein Luc7-like 2 GN=LUC7L2	1	0.903649	0.850586	2.0893	0.432514	1.88799
1912	2.07	2.07	68.18	34.55	20.91	sp|Q6ZSJ8|CA122_HUMAN	Uncharacterized protein C1orf122 GN=C1orf122	2	1.08643	0.615072	1.38038	0.787046	1.49969
1913	2.06	16.22	75.96	21.91	11.7	sp|P41219|PERI_HUMAN	Peripherin GN=PRPH	14	1.0666	0.88854	2.10863	0.505825	2.22844
1914	2.06	2.72	55.79	9.72	4.128	sp|Q96RP9|EFGM_HUMAN	Elongation factor G, mitochondrial GN=GFM1	3	0.310456	0.0767642	2.29087	0.0103753	0.711214
1915	2.06	2.4	67.44	6.047	1.628	sp|P05783|K1C18_HUMAN	Keratin, type I cytoskeletal 18 GN=KRT18	1	1.80302	0.283989	2.10863	0.855067	3.76704
1916	2.06	2.1	48.97	8.146	3.371	sp|O75146|HIP1R_HUMAN	Huntingtin-interacting protein 1-related protein GN=HIP1R	2	1.02802	0.620803	1.18032	0.870964	1.21339
1917	2.06	2.08	84.39	5.39	3.346	sp|A6NL88|SHSA7_HUMAN	Protein shisa-7 GN=SHISA7	2	1.03753	0.779109	1.18032	0.879022	1.22462
1918	2.06	2.08	57.18	12.68	2.871	sp|P53677|AP3M2_HUMAN	AP-3 complex subunit mu-2 GN=AP3M2	1	1.01859	0.945407	3.90841	0.260615	3.98107
1919	2.06	2.07	42.37	6.416	1.09	sp|A8MVW0|F1712_HUMAN	Protein FAM171A2 GN=FAM171A2	1	0.981748	0.899932	1.25892	0.77983	1.23595
1920	2.06	2.07	36.5	4.476	2.238	sp|Q9C0B5|ZDHC5_HUMAN	Palmitoyltransferase ZDHHC5 GN=ZDHHC5	1	1.39316	0.255871	1.65959	0.83946	3.0761
1921	2.06	2.07	60.38	6.557	3.825	sp|O00442|RTC1_HUMAN	RNA 3'-terminal phosphate cyclase GN=RTCD1	1	0.92045	0.974936	1.55597	0.586138	1.43219
1922	2.06	2.07	85.71	12.24	7.483	sp|P61077|UB2D3_HUMAN	Ubiquitin-conjugating enzyme E2 D3 GN=UBE2D3	1	0.928966	0.742373	1.41906	0.654636	1.31826
1923	2.06	2.06	60.17	14.11	8.299	sp|P20618|PSB1_HUMAN	Proteasome subunit beta type-1 GN=PSMB1	1	0.963829	0.961652	1.15878	0.831764	1.11686
1924	2.05	4.06	57.51	2.897	2.535	sp|P46940|IQGA1_HUMAN	Ras GTPase-activating-like protein IQGAP1 GN=IQGAP1	3	0.928966	0.760024	2.03236	0.457088	1.88799
1925	2.05	2.79	38.71	9.181	3.97	sp|Q5EBL4|RIPL1_HUMAN	RILP-like protein 1 GN=RILPL1	2	0.794328	0.914803	1.36773	0.349945	1.08643
1926	2.05	2.14	23.31	11.65	10.57	sp|Q9NZJ6|COQ3_HUMAN	Hexaprenyldihydroxybenzoate methyltransferase, mitochondrial GN=COQ3	2	0.972747	0.994756	1.38038	0.704693	1.34276
1927	2.05	2.09	45.01	4.435	1.885	sp|Q9BSJ2|GCP2_HUMAN	Gamma-tubulin complex component 2 GN=TUBGCP2	2	1.07647	0.866783	2.0893	0.515229	2.24905
1928	2.05	2.08	38.29	4.016	4.016	sp|O15066|KIF3B_HUMAN	Kinesin-like protein KIF3B GN=KIF3B	2	0.801678	0.622116	2.10863	0.383707	1.69044
1929	2.05	2.07	32.91	4.74	3.737	sp|O00410|IPO5_HUMAN	Importin-5 GN=IPO5	2	0.92045	0.696368	1.51356	0.608135	1.39316
1930	2.05	2.07	47.76	8.945	2.862	sp|Q9UHX1|PUF60_HUMAN	Poly(U)-binding-splicing factor PUF60 GN=PUF60	1	0.954993	0.915206	2.18776	0.436516	2.0893
1931	2.05	2.06	39.63	6.481	1.667	sp|Q13425|SNTB2_HUMAN	Beta-2-syntrophin GN=SNTB2	1	1.05682	0.799966	1.55597	0.679204	1.64437
1932	2.05	2.05	56.47	29.41	29.41	sp|Q9BUK0|CHCH7_HUMAN	Coiled-coil-helix-coiled-coil-helix domain-containing protein 7 GN=CHCHD7	2	1.0666	0.846584	19.2309	0.0554626	19.2309
1933	2.04	6.14	91.41	26.56	17.97	sp|Q71UI9|H2AV_HUMAN	Histone H2A.V GN=H2AFV	8	0.862979	0.79414	2.0893	0.413047	1.80302
1934	2.04	4.08	36.59	5	1.591	sp|Q8WYR1|PI3R5_HUMAN	Phosphoinositide 3-kinase regulatory subunit 5 GN=PIK3R5	2	0.937562	0.761653	1.99526	0.469894	1.87068
1935	2.04	4.07	58.65	5.241	2.829	sp|Q13136|LIPA1_HUMAN	Liprin-alpha-1 GN=PPFIA1	3	1.19124	0.741404	1.21339	0.981748	1.44544
1936	2.04	2.16	34.37	7.16	4.773	sp|P14324|FPPS_HUMAN	Farnesyl pyrophosphate synthase GN=FDPS	1	0.679204	0.353526	1.57036	0.420727	1.0666
1937	2.04	2.09	99.22	24.51	4.28	sp|Q86V81|THOC4_HUMAN	THO complex subunit 4 GN=ALYREF	1	1.04713	0.64572	1.09648	0.954993	1.14815
1938	2.04	2.09	77.88	4.545	3.333	sp|O95218|ZRAB2_HUMAN	Zinc finger Ran-binding domain-containing protein 2 GN=ZRANB2	1	0.92045	0.687756	2.75423	0.334195	2.53513
1939	2.04	2.08	53.17	3.239	1.215	sp|Q99567|NUP88_HUMAN	Nuclear pore complex protein Nup88 GN=NUP88	1	0.990832	0.978729	1.24738	0.794328	1.23595
1940	2.04	2.06	58.65	8.466	4.049	sp|Q96SB3|NEB2_HUMAN	Neurabin-2 GN=PPP1R9B	2	1.02802	0.75155	1.34276	0.765597	1.38038
1941	2.04	2.06	47.5	8.25	4.5	sp|Q14183|DOC2A_HUMAN	Double C2-like domain-containing protein alpha GN=DOC2A	1	0.92045	0.886801	2.0893	0.440555	1.92309
1942	2.04	2.06	33.57	7.226	6.294	sp|Q8NBX0|SCPDL_HUMAN	Saccharopine dehydrogenase-like oxidoreductase GN=SCCPDH	2	1.0666	0.888535	2.10863	0.505825	2.22844
1943	2.04	2.05	56.76	5.305	1.592	sp|Q13427|PPIG_HUMAN	Peptidyl-prolyl cis-trans isomerase G GN=PPIG	1	1.00925	0.925293	1.45881	0.691831	1.47231
1944	2.04	2.05	71.62	13	3.183	sp|Q16795|NDUA9_HUMAN	NADH dehydrogenase [ubiquinone] 1 alpha subcomplex subunit 9, mitochondrial GN=NDUFA9	1	1.43219	0.569297	1.59956	0.895365	6.0256
1945	2.04	2.05	82.86	19.05	12.38	sp|Q9Y3U8|RL36_HUMAN	60S ribosomal protein L36 GN=RPL36	1	1.00925	0.739722	1.24738	0.809096	1.25892
1946	2.04	2.04	54.49	11.24	9.27	sp|Q5T440|CAF17_HUMAN	Putative transferase CAF17, mitochondrial GN=IBA57	2	0.879022	0.660739	1.40605	0.625173	1.23595
1947	2.04	2.04	33.64	8.238	6.636	sp|Q5VWJ9|SNX30_HUMAN	Sorting nexin-30 GN=SNX30	2	0.972747	0.901858	2.0893	0.465586	2.03236
1948	2.04	2.04	67.26	4.933	4.933	sp|P02743|SAMP_HUMAN	Serum amyloid P-component GN=APCS	1	0.356451	0.154535	2.1677	0.136773	0.772681
1949	2.03	3.23	81.67	17.78	9.444	sp|Q9NZJ9|NUDT4_HUMAN	Diphosphoinositol polyphosphate phosphohydrolase 2 GN=NUDT4	2	0.801678	0.679641	2.0893	0.383707	1.67494
1950	2.03	2.8	40.85	10.21	10.21	sp|Q9BR01|ST4A1_HUMAN	Sulfotransferase 4A1 GN=SULT4A1	2	0.895365	0.758853	1.20226	0.744732	1.07647
1951	2.03	2.1	56.58	12.37	11.32	sp|O43639|NCK2_HUMAN	Cytoplasmic protein NCK2 GN=NCK2	2	0.92045	0.945423	2.51189	0.366438	2.31206
1952	2.03	2.07	68.05	7.054	3.112	sp|P19971|TYPH_HUMAN	Thymidine phosphorylase GN=TYMP	1	1	0.785457	1.95885	0.510505	1.95885
1953	2.03	2.07	58.26	9.657	3.738	sp|Q13630|FCL_HUMAN	GDP-L-fucose synthase GN=TSTA3	1	0.539511	0.528661	1.25892	0.353183	0.679204
1954	2.03	2.05	68.21	4.348	4.348	sp|Q8TBF8|FA81A_HUMAN	Protein FAM81A GN=FAM81A	1	1.23595	0.431262	2.0893	0.591562	2.58226
1955	2.03	2.05	32.99	2.738	1.434	sp|Q08J23|NSUN2_HUMAN	tRNA (cytosine(34)-C(5))-methyltransferase GN=NSUN2	1	0.912011	0.659679	1.38038	0.660694	1.25892
1956	2.03	2.05	60.93	14.34	12.54	sp|Q9H2W6|RM46_HUMAN	39S ribosomal protein L46, mitochondrial GN=MRPL46	1	0.77983	0.656325	2.0893	0.37325	1.6293
1957	2.03	2.05	35.47	4.8	4.8	sp|P08571|CD14_HUMAN	Monocyte differentiation antigen CD14 GN=CD14	1	1.51356	0.4735	2.0893	0.724436	3.19154
1958	2.03	2.04	54.83	2.974	1.673	sp|Q6XQN6|PNCB_HUMAN	Nicotinate phosphoribosyltransferase GN=NAPRT1	1	1.04713	0.978045	1.75388	0.597035	1.8197
1959	2.03	2.04	46.99	6.713	3.704	sp|Q96I99|SUCB2_HUMAN	Succinyl-CoA ligase [GDP-forming] subunit beta, mitochondrial GN=SUCLG2	1	0.903649	0.720487	1.38038	0.654636	1.24738
1960	2.03	2.04	61.26	15.77	5.856	sp|Q8TAE8|G45IP_HUMAN	Growth arrest and DNA damage-inducible proteins-interacting protein 1 GN=GADD45GIP1	1	1.08643	0.761797	1.58489	0.685488	1.72187
1961	2.03	2.04	54.86	6.824	4.724	sp|Q9P0J7|KCMF1_HUMAN	E3 ubiquitin-protein ligase KCMF1 GN=KCMF1	1	1.0666	0.456549	1.1695	0.912011	1.24738
1962	2.03	2.03	62.66	7.511	3.433	sp|Q13505|MTX1_HUMAN	Metaxin-1 GN=MTX1	1	0.831764	0.676766	1.28233	0.586138	1.0666
1963	2.03	2.03	32.45	1.553	1.553	sp|Q8N239|KLH34_HUMAN	Kelch-like protein 34 GN=KLHL34	1	1.04713	0.807581	1.38038	0.758578	1.44544
1964	2.03	2.03	84.67	29.2	11.68	sp|Q9BYN0|SRXN1_HUMAN	Sulfiredoxin-1 GN=SRXN1	1	0.981748	0.943619	1.18032	0.831764	1.15878
1965	2.03	2.03	80.14	16.44	6.849	sp|P62249|RS16_HUMAN	40S ribosomal protein S16 GN=RPS16	1	1.08643	0.854949	2.0893	0.519996	2.26987
1966	2.03	2.03	52.94	16.34	16.34	sp|Q9NX14|NDUBB_HUMAN	NADH dehydrogenase [ubiquinone] 1 beta subcomplex subunit 11, mitochondrial GN=NDUFB11	2	0.717794	0.779662	1.1272	0.549541	0.809096
1967	2.03	2.03	30.55	4.961	3.655	sp|Q9NXR7|BRE_HUMAN	BRCA1-A complex subunit BRE GN=BRE	1	0.824138	0.677951	1.38038	0.597035	1.13763
1968	2.03	2.03	38.34	10.36	10.36	sp|P17900|SAP3_HUMAN	Ganglioside GM2 activator GN=GM2A	1	1.03753	0.828522	1.24738	0.831764	1.2942
1969	2.02	4.18	44.95	5.05	2.673	sp|Q9ULD0|OGDHL_HUMAN	2-oxoglutarate dehydrogenase-like, mitochondrial GN=OGDHL	2	0.92045	0.532982	1.14815	0.801678	1.05682
1970	2.02	4.04	59.14	2.554	2.554	sp|Q32P41|TRM5_HUMAN	tRNA (guanine(37)-N1)-methyltransferase GN=TRMT5	2	0.912011	0.530591	1.24738	0.731139	1.13763
1971	2.02	4.02	23.24	7.81	6.286	sp|O75886|STAM2_HUMAN	Signal transducing adapter molecule 2 GN=STAM2	3	0.937562	0.922611	2.10863	0.448745	1.97697
1972	2.02	4.02	45.78	22.29	22.29	sp|Q9Y3C6|PPIL1_HUMAN	Peptidyl-prolyl cis-trans isomerase-like 1 GN=PPIL1	4	0.887156	0.965619	1.30617	0.679204	1.15878
1973	2.02	2.59	30.92	4.145	1.913	sp|Q9NZ08|ERAP1_HUMAN	Endoplasmic reticulum aminopeptidase 1 GN=ERAP1	2	1.03753	0.950001	1.19124	0.870964	1.22462
1974	2.02	2.48	40.95	10.06	5.873	sp|Q01814|AT2B2_HUMAN	Plasma membrane calcium-transporting ATPase 2 GN=ATP2B2	5	3.37287	0.477685	2.65461	1.27057	51.5229
1975	2.02	2.42	31.58	16.19	12.15	sp|P07478|TRY2_HUMAN	Trypsin-2 GN=PRSS2	12	1.19124	0.506276	1.22462	0.972747	1.6293
1976	2.02	2.16	44.68	5.201	2.6	sp|P11117|PPAL_HUMAN	Lysosomal acid phosphatase GN=ACP2	1	1.07647	0.813886	3.04789	0.353183	3.28095
1977	2.02	2.08	46.45	2.544	1.874	sp|Q92698|RAD54_HUMAN	DNA repair and recombination protein RAD54-like GN=RAD54L	1
1978	2.02	2.08	45.45	21.94	5.016	sp|Q9NRG7|D39U1_HUMAN	Epimerase family protein SDR39U1 GN=SDR39U1	1	0.559758	0.39661	2.0893	0.265461	1.1695
1979	2.02	2.07	47.06	3.406	3.406	sp|Q9H936|GHC1_HUMAN	Mitochondrial glutamate carrier 1 GN=SLC25A22	1	1.20226	0.639518	1.38038	0.870964	1.65959
1980	2.02	2.07	37.66	10.76	4.43	sp|P0C870|JMJD7_HUMAN	JmjC domain-containing protein 7 GN=JMJD7	1	0.83946	0.689599	1.24738	0.679204	1.04713
1981	2.02	2.06	56.56	6.161	2.528	sp|O76031|CLPX_HUMAN	ATP-dependent Clp protease ATP-binding subunit clpX-like, mitochondrial GN=CLPX	1	1	0.884353	1.24738	0.801678	1.24738
1982	2.02	2.05	37.44	8.222	2.111	sp|P56192|SYMC_HUMAN	Methionine--tRNA ligase, cytoplasmic GN=MARS	1	0.963829	0.735114	1.38038	0.698232	1.33045
1983	2.02	2.05	38.42	1.806	1.806	sp|Q6L8Q7|PDE12_HUMAN	2',5'-phosphodiesterase 12 GN=PDE12	1	0.855067	0.766389	2.0893	0.409261	1.78649
1984	2.02	2.04	44.27	4.409	2.646	sp|Q92696|PGTA_HUMAN	Geranylgeranyl transferase type-2 subunit alpha GN=RABGGTA	1	0.178649	0.2746	2.07014	0.0195884	0.369828
1985	2.02	2.04	53.08	5.732	3.397	sp|Q8N684|CPSF7_HUMAN	Cleavage and polyadenylation specificity factor subunit 7 GN=CPSF7	1	1.00925	0.681913	1.14815	0.879022	1.15878
1986	2.02	2.04	69.23	7.692	7.692	sp|P63272|SPT4H_HUMAN	Transcription elongation factor SPT4 GN=SUPT4H1	1	0.895365	0.686835	1.18032	0.758578	1.05682
1987	2.02	2.04	75	27.63	27.63	sp|P61925|IPKA_HUMAN	cAMP-dependent protein kinase inhibitor alpha GN=PKIA	1	0.946237	0.992655	1.77011	0.534564	1.67494
1988	2.02	2.03	54.91	2.093	2.093	sp|P51114|FXR1_HUMAN	Fragile X mental retardation syndrome-related protein 1 GN=FXR1	1	1.07647	0.689827	1.14815	0.937562	1.23595
1989	2.02	2.03	53.28	5.858	1.534	sp|Q9H307|PININ_HUMAN	Pinin GN=PNN	1	0.862979	0.522799	1.27057	0.679204	1.09648
1990	2.02	2.03	19.24	1.994	0.6979	sp|Q9NQ90|ANO2_HUMAN	Anoctamin-2 GN=ANO2	1	1	0.987059	1.24738	0.801678	1.24738
1991	2.02	2.03	47.42	1.878	1.878	sp|Q8WU90|ZC3HF_HUMAN	Zinc finger CCCH domain-containing protein 15 GN=ZC3H15	1	0.57544	0.656334	1.87068	0.131826	1.07647
1992	2.02	2.03	48.9	2.203	2.203	sp|Q9Y4P8|WIPI2_HUMAN	WD repeat domain phosphoinositide-interacting protein 2 GN=WIPI2	1	0.539511	0.361389	2.10863	0.258226	1.13763
1993	2.02	2.03	33.09	2.683	1.789	sp|Q96KR7|PHAR3_HUMAN	Phosphatase and actin regulator 3 GN=PHACTR3	1	0.660694	0.485296	2.0893	0.313329	1.38038
1994	2.02	2.03	46.53	2.449	2.449	sp|Q8IV08|PLD3_HUMAN	Phospholipase D3 GN=PLD3	1	1.02802	0.43909	1.18032	0.870964	1.21339
1995	2.02	2.03	50.51	5.387	5.387	sp|Q15274|NADC_HUMAN	Nicotinate-nucleotide pyrophosphorylase [carboxylating] GN=QPRT	1	0.744732	0.684465	1.27057	0.580764	0.946237
1996	2.02	2.03	55.64	8.271	3.383	sp|O43819|SCO2_HUMAN	Protein SCO2 homolog, mitochondrial GN=SCO2	1	0.990832	0.989407	1.18032	0.83946	1.1695
1997	2.02	2.03	40.5	8.264	8.264	sp|P54725|RD23A_HUMAN	UV excision repair protein RAD23 homolog A GN=RAD23A	5	1.09648	0.626146	1.55597	0.704693	1.70608
1998	2.02	2.02	58.21	3.044	0.738	sp|Q4VCS5|AMOT_HUMAN	Angiomotin GN=AMOT	1	1	0.996646	1.13763	0.879022	1.13763
[truncated: 284 more rows]

## Sheet: Suppl Table_3
Table 3. The List of Up- and Down-regulated Proteins Short-listed Following a Two-step Filtering (p-value < 0.05, cut-off = 1.4 fold) of the Complete List of Confidently Identified Proteins
Up-regulated in VaD Compared to Control
N	Unused	Total	%Cov	%Cov(50)	%Cov(95)	Accession	Name	Peptides(95%)	115:114	PVal 115:114	EF 115:114	LowerCI 115:114	UpperCI 115:114
326	32.5	32.57	88.1	59.49	57.79	sp|P01876|IGHA1_HUMAN	Ig alpha-1 chain C region GN=IGHA1	24	5.54626	6.84855e-05	2.35505	2.35505	35.9749
734	14.48	14.49	100	90.57	90.57	sp|P01834|IGKC_HUMAN	Ig kappa chain C region GN=IGKC	20	4.40555	0.0155981	2.1677	2.03236	25.8226
383	28.25	28.25	67.18	49.69	47.55	sp|P01859|IGHG2_HUMAN	Ig gamma-2 chain C region GN=IGHG2	20	4.01791	0.0140484	1.83654	2.18776	31.6228
121	63.66	63.66	94.87	83.33	80.13	sp|P62979|RS27A_HUMAN	Ubiquitin-40S ribosomal protein S27a GN=RPS27A	55	3.87258	1.67432e-08	1.7378	2.22844	11.5878
609	18.4	18.41	79.25	74.53	74.53	sp|P0CG05|LAC2_HUMAN	Ig lambda-2 chain C regions GN=IGLC2	13	3.76704	0.0336823	1.95885	1.92309	27.5423
247	39.88	39.91	54.54	9.6	7.899	sp|Q14204|DYHC1_HUMAN	Cytoplasmic dynein 1 heavy chain 1 GN=DYNC1H1	34	3.22107	3.91356e-05	1.77011	1.8197	20.7014
1086	8.03	8.03	39.23	10.22	10.22	sp|Q00325|MPCP_HUMAN	Phosphate carrier protein, mitochondrial GN=SLC25A3	5	3.22107	0.0470225	1.55597	2.07014	32.2107
63	99.02	99.08	99.35	99.35	99.35	sp|P00441|SODC_HUMAN	Superoxide dismutase [Cu-Zn] GN=SOD1	188	3.01995	0.00416241	1.72187	1.75388	11.272
119	65.02	65.04	71.87	43.34	39.88	sp|P13637|AT1A3_HUMAN	Sodium/potassium-transporting ATPase subunit alpha-3 GN=ATP1A3	45	2.96483	1.0289e-06	1.52757	1.94089	31.9154
459	24.37	55.81	65.4	38.91	36.66	sp|P05023|AT1A1_HUMAN	Sodium/potassium-transporting ATPase subunit alpha-1 GN=ATP1A1	41	2.63027	0.00598381	1.5417	1.70608	24.8886
463	24.13	24.15	66.38	16.38	14.29	sp|P43004|EAA2_HUMAN	Excitatory amino acid transporter 2 GN=SLC1A2	22	2.63027	0.00900747	1.51356	1.7378	10.0925
38	137.22	137.22	99.39	99.39	95.15	sp|P62937|PPIA_HUMAN	Peptidyl-prolyl cis-trans isomerase A GN=PPIA	326	2.60615	0.00283233	1.31826	1.97697	3.43558
485	23.11	25.64	70.04	17.32	12.47	sp|O15020|SPTN2_HUMAN	Spectrin beta chain, brain 2 GN=SPTBN2	20	2.55859	0.0465775	1.64437	1.55597	7.11213
893	11.11	11.13	67.16	9.059	6.123	sp|P35580|MYH10_HUMAN	Myosin-10 GN=MYH10	9	2.35505	0.0311821	1.45881	1.61436	16.9044
265	38.08	38.11	62.47	32.68	27.83	sp|P02671|FIBA_HUMAN	Fibrinogen alpha chain GN=FGA	25	2.22844	0.00536646	1.52757	1.45881	14.9969
152	55.38	55.49	69.71	63.43	63.43	sp|P02792|FRIL_HUMAN	Ferritin light chain GN=FTL	80	2.208	0.000326401	1.40605	1.57036	15.5597
783	13.29	40.46	65.78	33.43	25.98	sp|P50993|AT1A2_HUMAN	Sodium/potassium-transporting ATPase subunit alpha-2 GN=ATP1A2	32	2.208	0.01544	1.59956	1.38038	12.8233
275	37.52	37.52	97.73	97.73	97.73	sp|P63313|TYB10_HUMAN	Thymosin beta-10 GN=TMSB10	33	2.1677	0.00219093	1.25892	1.72187	3.40408
347	31.31	31.41	63.7	53.47	43.56	sp|P05026|AT1B1_HUMAN	Sodium/potassium-transporting ATPase subunit beta-1 GN=ATP1B1	29	2.14783	0.00801944	1.33045	1.61436	2.88403
442	25.2	25.21	63.78	26.75	26.75	sp|Q969P0|IGSF8_HUMAN	Immunoglobulin superfamily member 8 GN=IGSF8	15	2.12814	0.0361268	1.45881	1.45881	14.3219
108	66.96	66.96	97.73	97.73	97.73	sp|P62328|TYB4_HUMAN	Thymosin beta-4 GN=TMSB4X	102	2.07014	0.00620105	1.30617	1.58489	4.05509
20	208.55	208.55	82.95	53.43	49.53	sp|Q01082|SPTB2_HUMAN	Spectrin beta chain, brain 1 GN=SPTBN1	161	2.05116	1.43894e-08	1.34276	1.52757	5.34564
209	44.47	44.47	97.36	97.36	97.36	sp|P22061|PIMT_HUMAN	Protein-L-isoaspartate(D-aspartate) O-methyltransferase GN=PCMT1	71	2.05116	0.017812	1.35519	1.51356	2.99226
134	59.76	59.76	100	82.51	82.51	sp|P02794|FRIH_HUMAN	Ferritin heavy chain GN=FTH1	135	2.05116	0.0219373	1.40605	1.45881	3.13329
17	214.3	215.78	97.21	92.12	92.12	sp|P02768|ALBU_HUMAN	Serum albumin GN=ALB	235	2.03236	6.56141e-05	1.2942	1.57036	2.67917
14	224.56	224.58	80.59	39.45	35.25	sp|Q15149|PLEC_HUMAN	Plectin GN=PLEC	143	1.99526	2.07719e-10	1.39316	1.43219	8.79023
660	16.61	16.66	61.18	15.5	14.4	sp|Q9UBB6|NCDN_HUMAN	Neurochondrin GN=NCDN	10	1.95885	0.0489854	1.35519	1.44544	7.94328
461	24.2	26.45	72.71	50.71	47.86	sp|P02675|FIBB_HUMAN	Fibrinogen beta chain GN=FGB	15	1.94089	0.00410039	1.45881	1.33045	8.47227
742	14.29	14.29	29.28	8.53	6.501	sp|P16112|PGCA_HUMAN	Aggrecan core protein GN=ACAN	12	1.92309	0.0116142	1.41906	1.35519	3.34195
358	30.33	30.33	63.54	39.58	36.46	sp|P61266|STX1B_HUMAN	Syntaxin-1B GN=STX1B	23	1.88799	0.00565226	1.2942	1.45881	5.10505
667	16.46	18.55	74.65	34.72	29.51	sp|Q16623|STX1A_HUMAN	Syntaxin-1A GN=STX1A	9	1.85353	0.0196315	1.25892	1.47231	4.13048
330	32.29	32.46	72.99	45.07	43.98	sp|P50990|TCPQ_HUMAN	T-complex protein 1 subunit theta GN=CCT8	19	1.80302	0.0338173	1.2942	1.39316	2.65461
157	53.73	53.78	58.39	38.58	38	sp|P13591|NCAM1_HUMAN	Neural cell adhesion molecule 1 GN=NCAM1	37	1.78649	0.00241961	1.31826	1.35519	5.29664
1256	6.08	6.08	57.54	3.84	2.959	sp|P12111|CO6A3_HUMAN	Collagen alpha-3(VI) chain GN=COL6A3	8	1.78649	0.0292592	1.2942	1.38038	7.58578
255	38.72	38.8	98.05	96.1	96.1	sp|P04792|HSPB1_HUMAN	Heat shock protein beta-1 GN=HSPB1	63	1.77011	0.00221185	1.1695	1.51356	4.09261
234	41.2	41.22	98.3	90.34	81.25	sp|Q9BW30|TPPP3_HUMAN	Tubulin polymerization-promoting protein family member 3 GN=TPPP3	34	1.77011	0.0410187	1.31826	1.34276	8.70964
168	51.89	51.98	100	77.78	77.78	sp|P18859|ATP5J_HUMAN	ATP synthase-coupling factor 6, mitochondrial GN=ATP5J	64	1.75388	0.00463369	1.19124	1.47231	2.24905
256	38.67	38.67	78.14	36.15	31.82	sp|Q9UMF0|ICAM5_HUMAN	Intercellular adhesion molecule 5 GN=ICAM5	31	1.75388	0.00715602	1.21339	1.44544	2.14783
71	90.63	90.68	71.64	39.2	37.64	sp|O94856|NFASC_HUMAN	Neurofascin GN=NFASC	72	1.75388	0.00825825	1.25892	1.39316	2.22844
19	211.67	211.76	99.56	99.56	99.56	sp|P80723|BASP1_HUMAN	Brain acid soluble protein 1 GN=BASP1	255	1.7378	7.75667e-07	1.19124	1.45881	2.10863
16	214.62	263.72	100	97.93	96.08	sp|P06733|ENOA_HUMAN	Alpha-enolase GN=ENO1	517	1.7378	0.000173271	1.14815	1.51356	2.07014
54	107.96	107.96	80.41	40.05	33.23	sp|Q09666|AHNK_HUMAN	Neuroblast differentiation-associated protein AHNAK GN=AHNAK	94	1.72187	0.000385983	1.27057	1.35519	2.51189
154	54.5	54.5	99.16	94.96	94.96	sp|P17677|NEUM_HUMAN	Neuromodulin GN=GAP43	79	1.67494	7.9496e-06	1.15878	1.44544	2.0893
345	31.61	31.61	95.63	70.39	65.05	sp|P60880|SNP25_HUMAN	Synaptosomal-associated protein 25 GN=SNAP25	34	1.64437	0.00547044	1.20226	1.36773	2.208
214	43.85	45.92	77.41	52.93	50	sp|Q9UQM7|KCC2A_HUMAN	Calcium/calmodulin-dependent protein kinase type II subunit alpha GN=CAMK2A	44	1.64437	0.0296268	1.22462	1.34276	2.18776
250	39.72	40.4	98.46	84.62	73.08	sp|Q9UHG2|PCSK1_HUMAN	ProSAAS GN=PCSK1N	42	1.6293	0.023231	1.1695	1.39316	2.01372
172	51.19	51.19	93.28	88.06	85.82	sp|Q6PUV4|CPLX2_HUMAN	Complexin-2 GN=CPLX2	44	1.59956	0.00568218	1.14815	1.39316	2.14783
105	67.93	101.62	98.94	92.61	78.87	sp|P09493|TPM1_HUMAN	Tropomyosin alpha-1 chain GN=TPM1	109	1.58489	0.000446112	1.14815	1.38038	2.33346
9	266.64	266.65	100	99.77	99.77	sp|P09104|ENOG_HUMAN	Gamma-enolase GN=ENO2	586	1.58489	0.00957531	1.13763	1.39316	1.78649
575	19.84	19.92	84.27	25.97	15.55	sp|Q9C0H9|SRCN1_HUMAN	SRC kinase signaling inhibitor 1 GN=SRCIN1	13	1.58489	0.0284172	1.39316	1.13763	3.40408
34	147.09	163.52	98.8	93.59	82.57	sp|Q16352|AINX_HUMAN	Alpha-internexin GN=INA	160	1.57036	0.000276293	1.18032	1.33045	2.14783
8	276.78	276.78	99.83	97.2	96.68	sp|Q16555|DPYL2_HUMAN	Dihydropyrimidinase-related protein 2 GN=DPYSL2	537	1.57036	0.000358492	1.25892	1.24738	2.14783
26	181.91	184.02	100	98.4	98.4	sp|P30086|PEBP1_HUMAN	Phosphatidylethanolamine-binding protein 1 GN=PEBP1	342	1.57036	0.00691494	1.1695	1.34276	1.83654
656	16.98	17.18	99.07	80.56	80.56	sp|O75347|TBCA_HUMAN	Tubulin-specific chaperone A GN=TBCA	16	1.57036	0.0235768	1.20226	1.30617	2.05116
203	45.39	45.43	98.46	97.69	97.69	sp|Q15121|PEA15_HUMAN	Astrocytic phosphoprotein PEA-15 GN=PEA15	42	1.55597	0.0118713	1.14815	1.35519	1.80302
181	49.55	49.64	69.21	61.02	59.32	sp|P09471|GNAO_HUMAN	Guanine nucleotide-binding protein G(o) subunit alpha GN=GNAO1	40	1.51356	0.00614031	1.15878	1.30617	2.93765
62	101.78	101.82	77.74	65.43	62.39	sp|O00499|BIN1_HUMAN	Myc box-dependent-interacting protein 1 GN=BIN1	92	1.49969	0.000418104	1.19124	1.25892	2.58226
13	228.48	228.53	77.97	46.17	44.85	sp|P10636|TAU_HUMAN	Microtubule-associated protein tau GN=MAPT	228	1.49969	0.000434188	1.13763	1.31826	1.75388
126	62.26	62.29	61.34	31.34	31.34	sp|P32004|L1CAM_HUMAN	Neural cell adhesion molecule L1 GN=L1CAM	56	1.48594	0.00100311	1.11686	1.33045	1.99526
79	83.74	83.8	88.7	67.47	64.76	sp|P02545|LMNA_HUMAN	Prelamin-A/C GN=LMNA	55	1.48594	0.0197996	1.19124	1.24738	1.90546
433	25.46	25.46	76.16	44.51	42.41	sp|Q16204|CCDC6_HUMAN	Coiled-coil domain-containing protein 6 GN=CCDC6	15	1.48594	0.0462861	1.21339	1.22462	2.05116
417	26.08	26.08	96.7	80.22	80.22	sp|P07919|QCR6_HUMAN	Cytochrome b-c1 complex subunit 6, mitochondrial GN=UQCRH	36	1.45881	0.0229896	1.18032	1.23595	1.90546
92	76.22	76.31	86.92	70.72	67.22	sp|P31948|STIP1_HUMAN	Stress-induced-phosphoprotein 1 GN=STIP1	61	1.44544	0.00230876	1.14815	1.25892	1.72187
99	70.08	70.17	87.33	53.17	53.17	sp|Q03252|LMNB2_HUMAN	Lamin-B2 GN=LMNB2	41	1.43219	0.00276422	1.1272	1.27057	2.1677
175	50.5	50.71	72.49	55.02	55.02	sp|P09497|CLCB_HUMAN	Clathrin light chain B GN=CLTB	41	1.43219	0.00504223	1.1272	1.27057	1.87068
65	93.82	93.82	47.26	14.05	13.22	sp|P13611|CSPG2_HUMAN	Versican core protein GN=VCAN	139	1.43219	0.00607744	1.1695	1.22462	2.65461
53	112.79	112.79	99.6	99.6	99.6	sp|P67936|TPM4_HUMAN	Tropomyosin alpha-4 chain GN=TPM4	124	1.43219	0.00936868	1.11686	1.28233	1.65959
652	17.13	17.13	47.06	46.08	37.25	sp|P20962|PTMS_HUMAN	Parathymosin GN=PTMS	10	1.43219	0.0303016	1.1695	1.22462	1.77011
70	90.84	98.98	86.39	68.65	60.86	sp|P11021|GRP78_HUMAN	78 kDa glucose-regulated protein GN=HSPA5	94	1.41906	0.00126789	1.11686	1.27057	1.57036
66	92.24	99.92	78.56	63.31	61.73	sp|P49418|AMPH_HUMAN	Amphiphysin GN=AMPH	66	1.41906	0.0338675	1.13763	1.24738	1.78649
24	183.14	183.14	93.47	90.32	90.32	sp|Q9BY11|PACN1_HUMAN	Protein kinase C and casein kinase substrate in neurons protein 1 GN=PACSIN1	210	1.40605	3.29602e-05	1.07647	1.30617	1.65959
44	124.8	124.8	74.63	33.77	29.83	sp|Q9UPA5|BSN_HUMAN	Protein bassoon GN=BSN	94	1.40605	0.00128522	1.14815	1.22462	1.72187
Down-regulated in VaD Compared to Control
61	102.4	102.45	98.82	96.46	96.46	sp|P18669|PGAM1_HUMAN	Phosphoglycerate mutase 1 GN=PGAM1	146	0.704693	0.0257787	1.15878	0.559758	0.816582
25	182.27	182.27	99.81	99.44	95.48	sp|P14618|KPYM_HUMAN	Pyruvate kinase isozymes M1/M2 GN=PKM2	260	0.698232	0.0406257	1.13763	0.619441	0.794328
799	12.84	12.84	57.32	37.4	37.4	sp|P60900|PSA6_HUMAN	Proteasome subunit alpha type-6 GN=PSMA6	8	0.642688	0.048001	1.25892	0.265461	0.809096
156	53.74	53.92	97	88.59	86.49	sp|P13804|ETFA_HUMAN	Electron transfer flavoprotein subunit alpha, mitochondrial GN=ETFA	44	0.636796	0.0355007	1.1695	0.487529	0.744732
455	24.46	25.69	96.19	77.14	77.14	sp|P99999|CYC_HUMAN	Cytochrome c GN=CYCS	17	0.625173	0.019821	1.15878	0.413047	0.724436
253	39.12	39.13	75.68	56.56	56.56	sp|P50213|IDH3A_HUMAN	Isocitrate dehydrogenase [NAD] subunit alpha, mitochondrial GN=IDH3A	26	0.619441	0.0119866	1.19124	0.420727	0.737904
249	39.82	39.82	59.44	41.69	36.34	sp|Q14103|HNRPD_HUMAN	Heterogeneous nuclear ribonucleoprotein D0 GN=HNRNPD	24	0.619441	0.0161174	1.18032	0.465586	0.731139
332	32.19	32.27	86.41	45.64	31.28	sp|P08559|ODPA_HUMAN	Pyruvate dehydrogenase E1 component subunit alpha, somatic form, mitochondrial GN=PDHA1	19	0.608135	0.0193905	1.19124	0.457088	0.724436
150	56.18	56.28	76.95	69.46	66.77	sp|P07195|LDHB_HUMAN	L-lactate dehydrogenase B chain GN=LDHB	74	0.60256	0.00390535	1.15878	0.328095	0.698232
143	56.94	56.95	57.44	24.67	24.67	sp|Q92752|TENR_HUMAN	Tenascin-R GN=TNR	51	0.60256	0.0136403	1.18032	0.501187	0.711214
218	43.33	43.38	74.2	49.2	49.2	sp|P80404|GABT_HUMAN	4-aminobutyrate aminotransferase, mitochondrial GN=ABAT	26	0.591562	0.018973	1.21339	0.383707	0.717794
490	22.88	27.1	74.52	36.9	34.29	sp|O14979|HNRDL_HUMAN	Heterogeneous nuclear ribonucleoprotein D-like GN=HNRPDL	18	0.591562	0.0353414	1.21339	0.390841	0.717794
355	30.5	30.53	91.09	52.09	49.86	sp|P11177|ODPB_HUMAN	Pyruvate dehydrogenase E1 component subunit beta, mitochondrial GN=PDHB	37	0.580764	0.00783171	1.21339	0.428549	0.704693
651	17.23	17.37	61.41	19.58	15.07	sp|P48147|PPCE_HUMAN	Prolyl endopeptidase GN=PREP	10	0.580764	0.00920162	1.20226	0.37325	0.698232
41	130.08	130.19	86.98	75.59	72.69	sp|P25705|ATPA_HUMAN	ATP synthase subunit alpha, mitochondrial GN=ATP5A1	124	0.570164	0.000174101	1.25892	0.363078	0.717794
180	49.71	50.33	87.89	74.45	74.45	sp|Q9Y2T3|GUAD_HUMAN	Guanine deaminase GN=GDA	28	0.570164	0.00826084	1.24738	0.353183	0.711214
141	58.2	60.44	82.34	52.78	52.78	sp|Q08209|PP2BA_HUMAN	Serine/threonine-protein phosphatase 2B catalytic subunit alpha isoform GN=PPP3CA	52	0.570164	0.0459397	1.27057	0.239883	0.724436
73	87.91	87.94	98.59	96.11	96.11	sp|P21796|VDAC1_HUMAN	Voltage-dependent anion-selective channel protein 1 GN=VDAC1	91	0.564937	0.00414554	1.1695	0.444631	0.660694
135	59.75	59.75	74.01	38.28	37.52	sp|P22314|UBA1_HUMAN	Ubiquitin-like modifier-activating enzyme 1 GN=UBA1	55	0.564937	0.0307031	1.23595	0.119124	0.698232
110	66.54	66.56	80.96	57.12	54.62	sp|P55809|SCOT1_HUMAN	Succinyl-CoA:3-ketoacid-coenzyme A transferase 1, mitochondrial GN=OXCT1	61	0.564937	0.0313299	1.21339	0.452898	0.685488
244	40.11	42.18	62.55	46.36	40.49	sp|P49189|AL9A1_HUMAN	4-trimethylaminobutyraldehyde dehydrogenase GN=ALDH9A1	29	0.564937	0.0355052	1.25892	0.387258	0.711214
245	40.04	40.04	61.81	39.61	38.01	sp|P30038|AL4A1_HUMAN	Delta-1-pyrroline-5-carboxylate dehydrogenase, mitochondrial GN=ALDH4A1	22	0.549541	0.0470831	1.31826	0.353183	0.724436
43	124.92	166.64	100	100	100	sp|P09972|ALDOC_HUMAN	Fructose-bisphosphate aldolase C GN=ALDOC	298	0.544503	0.000104725	1.20226	0.457088	0.654636
654	17.08	17.1	56.09	32.74	32.74	sp|Q9UQ80|PA2G4_HUMAN	Proliferation-associated protein 2G4 GN=PA2G4	9	0.544503	0.0227224	1.45881	0.164437	0.794328
419	26.03	79.82	100	96.6	96.6	sp|P02042|HBD_HUMAN	Hemoglobin subunit delta GN=HBD	152	0.539511	0.0131313	1.21339	0.172187	0.654636
193	47.6	47.73	81.14	59.14	55.4	sp|P09622|DLDH_HUMAN	Dihydrolipoyl dehydrogenase, mitochondrial GN=DLD	29	0.534564	0.012827	1.25892	0.334195	0.672977
202	45.55	45.56	75.28	65.78	61.59	sp|P22695|QCR2_HUMAN	Cytochrome b-c1 complex subunit 2, mitochondrial GN=UQCRC2	36	0.534564	0.0386412	1.35519	0.147231	0.724436
18	212.7	212.7	99.73	99.73	99.73	sp|P04075|ALDOA_HUMAN	Fructose-bisphosphate aldolase A GN=ALDOA	421	0.529663	0.00879167	1.19124	0.457088	0.630957
772	13.83	13.9	69.36	29	19.58	sp|O94925|GLSK_HUMAN	Glutaminase kidney isoform, mitochondrial GN=GLS	8	0.529663	0.0271104	1.35519	0.235505	0.717794
204	45.12	45.17	91.42	79.1	71.64	sp|P30042|ES1_HUMAN	ES1 protein homolog, mitochondrial GN=C21orf33	34	0.524808	0.0165717	1.31826	0.283139	0.691831
311	33.66	39.81	86.14	64.16	64.16	sp|P00338|LDHA_HUMAN	L-lactate dehydrogenase A chain GN=LDHA	30	0.524808	0.0178171	1.2942	0.0895365	0.679204
404	26.57	26.72	68.61	35.32	30.31	sp|P41250|SYG_HUMAN	Glycine--tRNA ligase GN=GARS	15	0.524808	0.0237476	1.27057	0.20893	0.666807
42	129.85	129.98	99.24	80.53	80.53	sp|P06576|ATPB_HUMAN	ATP synthase subunit beta, mitochondrial GN=ATP5B	191	0.519996	0.000184728	1.20226	0.30761	0.625173
318	33.12	33.12	70.47	45.87	43.9	sp|Q16851|UGPA_HUMAN	UTP--glucose-1-phosphate uridylyltransferase GN=UGP2	20	0.519996	0.00849965	1.31826	0.101859	0.685488
993	9.81	11.9	85.55	38.35	21.24	sp|Q13825|AUHM_HUMAN	Methylglutaconyl-CoA hydratase, mitochondrial GN=AUH	6	0.515229	0.0393167	1.36773	0.272898	0.704693
109	66.63	66.72	76.96	72.26	72.26	sp|P31150|GDIA_HUMAN	Rab GDP dissociation inhibitor alpha GN=GDI1	90	0.510505	0.00353241	1.27057	0.265461	0.648634
274	37.66	38.08	97.65	81.22	78.87	sp|P48047|ATPO_HUMAN	ATP synthase subunit O, mitochondrial GN=ATP5O	29	0.510505	0.00830083	1.44544	0.172187	0.737904
565	20.03	20.04	69.55	37.58	31.53	sp|Q9P2R7|SUCB1_HUMAN	Succinyl-CoA ligase [ADP-forming] subunit beta, mitochondrial GN=SUCLA2	12	0.510505	0.023547	1.25892	0.237684	0.642688
424	25.97	25.99	84.39	56.37	56.37	sp|Q16836|HCDH_HUMAN	Hydroxyacyl-coenzyme A dehydrogenase, mitochondrial GN=HADH	14	0.510505	0.0458308	1.34276	0.057544	0.685488
248	39.85	39.88	70.33	53.12	47.77	sp|P37837|TALDO_HUMAN	Transaldolase GN=TALDO1	26	0.505825	0.0176021	1.36773	0.177011	0.691831
446	25.05	25.23	71.22	42.86	33.54	sp|P52209|6PGD_HUMAN	6-phosphogluconate dehydrogenase, decarboxylating GN=PGD	14	0.505825	0.0484941	1.43219	0.123595	0.724436
826	12.23	23.75	67.1	29.33	21.02	sp|P11217|PYGM_HUMAN	Glycogen phosphorylase, muscle form GN=PYGM	14	0.496592	0.0258383	1.44544	0.0630957	0.717794
52	112.96	112.98	96.24	76.52	69.89	sp|P00367|DHE3_HUMAN	Glutamate dehydrogenase 1, mitochondrial GN=GLUD1	87	0.49204	2.04929e-07	1.18032	0.260615	0.580764
237	40.73	40.98	93.81	57.96	52.43	sp|P49411|EFTU_HUMAN	Elongation factor Tu, mitochondrial GN=TUFM	22	0.49204	0.000522544	1.34276	0.0591562	0.660694
178	49.94	50.24	87.48	44.43	40.44	sp|P28331|NDUS1_HUMAN	NADH-ubiquinone oxidoreductase 75 kDa subunit, mitochondrial GN=NDUFS1	35	0.49204	0.000612979	1.35519	0.134276	0.666807
658	16.88	16.91	78.21	55.77	43.91	sp|O00764|PDXK_HUMAN	Pyridoxal kinase GN=PDXK	21	0.49204	0.0188641	1.39316	0.0824138	0.685488
324	32.7	32.7	77.17	41.91	40.17	sp|P53597|SUCA_HUMAN	Succinyl-CoA ligase [ADP/GDP-forming] subunit alpha, mitochondrial GN=SUCLG1	35	0.487529	0.00858603	1.30617	0.239883	0.636796
40	135.72	135.8	93.42	80.65	77.05	sp|P55072|TERA_HUMAN	Transitional endoplasmic reticulum ATPase GN=VCP	111	0.474242	0.000267868	1.36773	0.272898	0.648634
27	179.84	180.03	100	99.76	99.76	sp|P00558|PGK1_HUMAN	Phosphoglycerate kinase 1 GN=PGK1	296	0.469894	0.00234131	1.30617	0.359749	0.613762
159	53.18	53.29	67.85	57.94	56.45	sp|Q02252|MMSA_HUMAN	Methylmalonate-semialdehyde dehydrogenase [acylating], mitochondrial GN=ALDH6A1	39	0.461318	0.000243805	1.31826	0.134276	0.608135
51	113.05	113.14	87.31	71.54	68.08	sp|Q99798|ACON_HUMAN	Aconitate hydratase, mitochondrial GN=ACO2	139	0.461318	0.000410522	1.38038	0.248886	0.636796
132	60.18	67.35	80.36	55.12	53.45	sp|P34932|HSP74_HUMAN	Heat shock 70 kDa protein 4 GN=HSPA4	40	0.457088	0.00116493	1.41906	0.113763	0.648634
411	26.31	26.33	65.84	34.49	31.52	sp|O75083|WDR1_HUMAN	WD repeat-containing protein 1 GN=WDR1	15	0.457088	0.034171	1.44544	0.0981748	0.660694
328	32.35	32.39	96	70.15	59.38	sp|P14550|AK1A1_HUMAN	Alcohol dehydrogenase [NADP(+)] GN=AKR1A1	20	0.452898	0.00768513	1.41906	0.110662	0.642688
293	34.87	34.91	99.12	86.78	83.26	sp|Q9UIJ7|KAD3_HUMAN	GTP:AMP phosphotransferase, mitochondrial GN=AK3	21	0.448745	0.00183051	1.38038	0.103753	0.619441
160	53.05	53.07	84.07	70.26	70.26	sp|P24752|THIL_HUMAN	Acetyl-CoA acetyltransferase, mitochondrial GN=ACAT1	44	0.448745	0.0175152	1.40605	0.251189	0.630957
222	42.83	42.86	88.04	66.67	63.92	sp|P07954|FUMH_HUMAN	Fumarate hydratase, mitochondrial GN=FH	40	0.444631	0.0260485	1.49969	0.131826	0.666807
72	88.6	88.6	71.86	61.07	61.07	sp|P07900|HS90A_HUMAN	Heat shock protein HSP 90-alpha GN=HSP90AA1	79	0.432514	0.000378619	1.44544	0.0928966	0.625173
235	41.04	41.07	77.03	55.74	54.07	sp|P01009|A1AT_HUMAN	Alpha-1-antitrypsin GN=SERPINA1	32	0.42462	0.00011529	1.34276	0.0772681	0.570164
200	46.04	46.06	66.38	34.39	33.41	sp|P55786|PSA_HUMAN	Puromycin-sensitive aminopeptidase GN=NPEPPS	27	0.416869	0.000699913	1.47231	0.199526	0.613762
208	44.53	45.83	100	85.71	85.71	sp|P30041|PRDX6_HUMAN	Peroxiredoxin-6 GN=PRDX6	48	0.409261	0.0024127	1.44544	0.131826	0.591562
116	65.43	65.62	98.19	91.7	90.61	sp|P16152|CBR1_HUMAN	Carbonyl reductase [NADPH] 1 GN=CBR1	62	0.390841	7.1507e-05	1.40605	0.0444631	0.549541
544	20.78	20.8	63.77	25.21	21.72	sp|Q14697|GANAB_HUMAN	Neutral alpha-glucosidase AB GN=GANAB	17	0.390841	0.00670512	1.61436	0.0717794	0.630957
583	19.46	19.48	62.4	16.43	16.43	sp|P49588|SYAC_HUMAN	Alanine--tRNA ligase, cytoplasmic GN=AARS	13	0.387258	0.0434277	1.59956	0.0390841	0.619441
880	11.54	15.88	50.5	30.94	27.35	sp|P00352|AL1A1_HUMAN	Retinal dehydrogenase 1 GN=ALDH1A1	11	0.366438	0.0150825	1.57036	0.0316228	0.57544
118	65.22	65.32	78.32	63.27	60.62	sp|P48735|IDHP_HUMAN	Isocitrate dehydrogenase [NADP], mitochondrial GN=IDH2	39	0.349945	3.40014e-07	1.44544	0.0369828	0.505825
410	26.33	29.74	94.91	70.37	57.87	sp|P23284|PPIB_HUMAN	Peptidyl-prolyl cis-trans isomerase B GN=PPIB	17	0.349945	0.0190232	1.67494	0.109648	0.586138
173	50.64	50.64	83.95	59.77	58.99	sp|P05091|ALDH2_HUMAN	Aldehyde dehydrogenase, mitochondrial GN=ALDH2	42	0.346737	0.000141505	1.49969	0.110662	0.519996
395	27.24	27.26	69.24	31.53	29.52	sp|P10515|ODP2_HUMAN	Dihydrolipoyllysine-residue acetyltransferase component of pyruvate dehydrogenase complex, mitochondrial GN=DLAT	20	0.340408	0.00226718	1.57036	0.047863	0.534564
69	91.5	91.52	61.91	37.67	36.3	sp|Q00610|CLH1_HUMAN	Clathrin heavy chain 1 GN=CLTC	72	0.285759	6.66134e-16	1.47231	0.0483059	0.420727
205	44.74	48.87	75.13	56.08	56.08	sp|P51991|ROA3_HUMAN	Heterogeneous nuclear ribonucleoprotein A3 GN=HNRNPA3	30	0.283139	0.000293529	1.72187	0.0731139	0.487529
30	161.38	161.38	100	100	100	sp|P68871|HBB_HUMAN	Hemoglobin subunit beta GN=HBB	356	0.258226	1.6341e-07	1.39316	0.0501187	0.359749

## Sheet: Suppl_Table_4
Table 4. Significant Correlations Obtained through Pearson’s Product Moment Correlation Performed on Combined VaD/Control Group as well as Individually on VaD and Control Groups
Note: Clinical and neuropathological variables (such as age, post-mortem interval, braak Staging, CERAD Score) did not show significant correlation with any of the tested proteins' immunoreactivities when both groups are combined.
Group: Combined VaD/Control				Group: VaD				Group: Control
Variable 1	Variable 2	r (p-value < 0.05, two tailed)		Variable 1	Variable 2	r (p-value < 0.05, two tailed)		Variable 1	Variable 2	r (p-value < 0.05, two tailed)
SOD1	Ferritin	0.51		MMSE score	Duration of illness	-0.95		Braak staging	NCAM	0.8
	NCAM	0.69		Duration of illness	Ferritin	0.76		NCAM	Ferritin	0.63
	ALB	-0.5		SOD1	VDAC1	0.86		ATP5A	Syntaxin	0.71
	Syntaxin	-0.57			HSPA4	0.82		VDAC1	ICAM5	0.65
NCAM	PEA15	0.56			SDHB	0.76			HSPA4	0.84
	Bcl2	0.46			MT-CO2	0.71			ATP5A	-0.67
ATP5A	Pro-caspase-3	0.48			Syntaxin	-0.77			MT-CO2	0.83
	SYNPO	0.52		NCAM	SDHB	0.65			Pro-caspase-3	-0.74
	Bcl2	0.45			MT-CO2	0.8			Syntaxin	-0.87
	Syntaxin	0.49			Syntaxin	-0.69		ICAM5	MT-CO2	0.83
Ferritin	ICAM5	0.5		ATP5A	Bcl2	0.79			Syntaxin	-0.63
	NCAM	0.56		Ferritin	PEA15	0.67		HSPA4	ATP5A	-0.73
	PEA15	0.63		VDAC1	SOD1	0.86			Pro-caspase-3	-0.7
VDAC1	HSPA4	0.86			HSPA4	0.87			Syntaxin	-0.79
	SDHB	0.54			MT-CO2	0.65		PEA15	SDHB	0.64
	MT-CO2	0.78			Syntaxin	-0.82		MT-CO2	Syntaxin	-0.83
	Syntaxin	-0.77		ICAM5	ATP5A	0.78		Pro-caspase-3	SYNPO	0.81
ICAM5	SDHB	0.55			SDHB	0.75			Bcl2	0.82
	MT-CO2	0.59			pro-caspase-3	0.73		SYNPO	Bcl2	0.85
	Pro-caspase-3	0.47			SYNPO	0.72
	Bcl2	0.45			Bcl2	0.73
HSPA4	MT-CO2	0.6		HSPA4	Syntaxin	-0.83
	Syntaxin	0.7		UQCRC2	NDUFB8	0.78
SDHB	MT-CO2	0.69			pro-caspase-3	0.67
MT-CO2	Syntaxin	-0.68			Bcl2	0.74
NDUFB8	Pro-caspase-3	0.58		SDHB	Bcl2	0.74
Pro-caspase-3	SYNPO	0.49		MT-CO2	Syntaxin	-0.69
	Bcl2	0.57		NDUFB8	pro-caspase-3	0.63
SYNPO	Bcl2	0.62		SYNPO	Bcl2	0.69
